# Supplementary material for: Crystal structure of isopropyl 2-hy­droxy-2-phenyl­acetate: a pharmacopoeia reference standard
Source: Acta Crystallogr E Crystallogr Commun. 2017 Apr 28;73(Pt 5):771–3. doi: 10.1107/S2056989017005862 (PMC5418803; doi:10.1107/S2056989017005862)
Supplement: Supplementary file 1 [file e-73-00771-sup1.cif]

##############################################################################
#                                                                            #
# This CIF contains the data in a paper accepted for publication in          #
# Acta Crystallographica Section E. It conforms to the requirements of       #
# Notes for Authors for Acta Crystallographica Section E, and has been       #
# peer reviewed under the auspices of the IUCr Commission on Journals.       #
#                                                                            #
# Full details of the Crystallographic Information File format               #
# are given in the paper "The Crystallographic Information File (CIF):       #
# a New Standard Archive File for Crystallography" by S. R. Hall, F. H.      #
# Allen and I. D. Brown [Acta Cryst. (1991), A47, 655-685].                  #
#                                                                            #
# The current version of the core CIF dictionary is obtainable from          #
# ftp://ftp.iucr.org/pub/cif_core.dic.                                       #
#                                                                            #
# Software is freely available for graphical display of the structure(s)     #
# in this CIF. For information consult the CIF software page                 #
# http://www.iucr.org/resources/cif/software.                                #
#                                                                            #
# This file may be used for bona fide research purposes within the           #
# scientific community so long as proper attribution is given to the journal # 
# article from which it was obtained.                                        #
#                                                                            #
##############################################################################
data_I
_audit_creation_method     'SHELXL-2014/7'
_chemical_name_systematic
;
Isopropyl 2-hydroxy-2-phenylacetate
;
_chemical_name_common
;
Hydroxy-phenyl-acetic acid isopropyl ester
;
_chemical_formula_moiety     'C11 H14 O3'
_chemical_formula_sum     'C11 H14 O3'
_chemical_formula_iupac     'C11 H14 O3'
_chemical_formula_weight     194.22
_chemical_melting_point     ?
_shelx_space_group_comment
;
The symmetry employed for this shelxl refinement is uniquely defined
by the following loop, which should always be used as a source of
symmetry information in preference to the above space-group names.
They are only intended as comments.
;
_space_group_crystal_system     monoclinic
_space_group_name_H-M_alt     'P 21/c'
_space_group_name_Hall     '-P 2ybc'
loop_
    _space_group_symop_operation_xyz
    'x, y, z'
    '-x, y+1/2, -z+1/2'
    '-x, -y, -z'
    'x, -y-1/2, z-1/2'
_cell_length_a     11.872(3)
_cell_length_b     15.165(4)
_cell_length_c     5.6079(11)
_cell_angle_alpha     90
_cell_angle_beta     91.41(2)
_cell_angle_gamma     90
_cell_volume     1009.3(4)
_cell_formula_units_Z     4
_cell_measurement_reflns_used     403
_cell_measurement_theta_min     4.2780
_cell_measurement_theta_max     21.0680
_cell_measurement_temperature     100(2)
_exptl_crystal_description     needle
_exptl_crystal_colour     colourless
_exptl_crystal_size_max     0.200
_exptl_crystal_size_mid     0.080
_exptl_crystal_size_min     0.060
_exptl_crystal_density_diffrn     1.278
_exptl_crystal_density_meas     ?
_exptl_crystal_density_method     ?
_exptl_crystal_F_000     416
_exptl_absorpt_coefficient_mu     0.092
_exptl_absorpt_correction_type     multi-scan
_exptl_absorpt_process_details
;
(CrysAlis RED; Agilent, 2012)
;
_shelx_estimated_absorpt_T_min     0.982
_shelx_estimated_absorpt_T_max     0.994
_exptl_absorpt_correction_T_min     0.357
_exptl_absorpt_correction_T_max     1.000
_diffrn_ambient_temperature     100(2)
_diffrn_radiation_type     MoK\a
_diffrn_radiation_wavelength     0.71073
_diffrn_measurement_device_type     'Agilent Xcalibur Sapphire3'
_diffrn_measurement_method     '\w-scan'
_diffrn_detector_area_resol_mean     16.1827
_diffrn_reflns_number     5292
_diffrn_reflns_av_R_equivalents     0.1013
_diffrn_reflns_theta_min     3.188
_diffrn_reflns_theta_max     24.993
_diffrn_reflns_theta_full     24.993
_diffrn_measured_fraction_theta_max     0.988
_diffrn_measured_fraction_theta_full     0.988
_diffrn_reflns_limit_h_min     -14
_diffrn_reflns_limit_h_max     13
_diffrn_reflns_limit_k_min     -17
_diffrn_reflns_limit_k_max     18
_diffrn_reflns_limit_l_min     -5
_diffrn_reflns_limit_l_max     6
_refine_special_details     ?
_reflns_number_total     1761
_reflns_number_gt     922
_reflns_threshold_expression     'I > 2\s(I)'
_refine_ls_structure_factor_coef     Fsqd
_refine_ls_matrix_type     full
_refine_ls_R_factor_all     0.1599
_refine_ls_R_factor_gt     0.0900
_refine_ls_wR_factor_gt     0.2243
_refine_ls_wR_factor_ref     0.2545
_refine_ls_goodness_of_fit_ref     1.033
_refine_ls_restrained_S_all     1.033
_refine_ls_number_reflns     1761
_refine_ls_number_parameters     132
_refine_ls_number_restraints     0
_refine_ls_hydrogen_treatment     mixed
_refine_ls_weighting_scheme     calc
_refine_ls_weighting_details
                      'w=1/[\s^2^(Fo^2^)+(0.1022P)^2^] where P=(Fo^2^+2Fc^2^)/3'
_atom_sites_solution_hydrogens     difmap
_atom_sites_solution_primary     direct
_atom_sites_solution_secondary     difmap
_refine_ls_shift/su_max     0.000
_refine_ls_shift/su_mean     0.000
_refine_diff_density_max     0.302
_refine_diff_density_min     -0.262
_refine_ls_extinction_method     none
_refine_ls_extinction_coef     .
loop_
    _atom_type_symbol
    _atom_type_description
    _atom_type_scat_dispersion_real
    _atom_type_scat_dispersion_imag
    _atom_type_scat_source
    'C' 'C' 0.0033 0.0016
                         'International Tables Vol C Tables 4.2.6.8 and 6.1.1.4'
    'H' 'H' 0.0000 0.0000
                         'International Tables Vol C Tables 4.2.6.8 and 6.1.1.4'
    'O' 'O' 0.0106 0.0060
                         'International Tables Vol C Tables 4.2.6.8 and 6.1.1.4'
_computing_data_collection
;
CrysAlis CCD (Agilent, 2012)
;
_computing_cell_refinement
;
CrysAlis CCD (Agilent, 2012)
;
_computing_data_reduction
;
CrysAlis RED (Agilent, 2012)
;
_computing_structure_solution
;
SHELXS2014 (Sheldrick, 2008)
;
_computing_structure_refinement
;
SHELXL2014 (Sheldrick, 2015)
;
_computing_molecular_graphics
;
ORTEP-3 for Windows (Farrugia, 2012) and Mercury (Macrae <i>et al.</i>,
2008)
;
_computing_publication_material
;
SHELXL2014 (Sheldrick, 2015), PLATON (Spek, 2009) and publCIF
(Westrip, 2010)
;
loop_
    _atom_site_type_symbol
    _atom_site_label
    _atom_site_fract_x
    _atom_site_fract_y
    _atom_site_fract_z
    _atom_site_U_iso_or_equiv
    _atom_site_adp_type
    _atom_site_calc_flag
    _atom_site_occupancy
    _atom_site_disorder_assembly
    _atom_site_disorder_group
    O O1 0.8289(3) 0.2748(2) 0.4019(6) 0.0456(10) Uani d 1 . .
    H H1O 0.845(4) 0.252(4) 0.534(10) 0.068 Uiso d 1 . .
    O O2 0.8740(3) 0.4013(2) 0.0966(6) 0.0476(11) Uani d 1 . .
    O O3 0.8375(3) 0.5068(2) 0.3667(6) 0.0455(10) Uani d 1 . .
    C C1 0.5984(5) 0.3361(3) 0.3003(9) 0.0443(14) Uani d 1 . .
    H H1 0.6314 0.3108 0.1638 0.053 Uiso calc 1 . .
    C C2 0.4827(5) 0.3407(3) 0.3113(9) 0.0479(14) Uani d 1 . .
    H H2 0.4368 0.3171 0.1856 0.057 Uiso calc 1 . .
    C C3 0.4332(5) 0.3801(3) 0.5079(9) 0.0492(15) Uani d 1 . .
    H H3 0.3535 0.3852 0.5142 0.059 Uiso calc 1 . .
    C C4 0.4998(5) 0.4111(3) 0.6910(9) 0.0467(14) Uani d 1 . .
    H H4 0.4658 0.4367 0.8262 0.056 Uiso calc 1 . .
    C C5 0.6154(5) 0.4061(3) 0.6831(9) 0.0419(13) Uani d 1 . .
    H H5 0.6600 0.4286 0.8122 0.050 Uiso calc 1 . .
    C C6 0.6684(4) 0.3679(3) 0.4857(8) 0.0387(13) Uani d 1 . .
    C C7 0.7937(4) 0.3603(3) 0.4744(8) 0.0403(13) Uani d 1 . .
    H H7 0.8283 0.3743 0.6343 0.048 Uiso calc 1 . .
    C C8 0.8399(4) 0.4230(3) 0.2895(9) 0.0416(13) Uani d 1 . .
    C C9 0.8869(5) 0.5744(3) 0.2113(9) 0.0452(14) Uani d 1 . .
    H H9 0.9599 0.5521 0.1494 0.054 Uiso calc 1 . .
    C C10 0.8087(5) 0.5957(4) 0.0050(9) 0.0565(16) Uani d 1 . .
    H H10A 0.7346 0.6120 0.0649 0.085 Uiso calc 1 . .
    H H10B 0.8009 0.5440 -0.0989 0.085 Uiso calc 1 . .
    H H10C 0.8394 0.6451 -0.0856 0.085 Uiso calc 1 . .
    C C11 0.9094(5) 0.6527(3) 0.3724(9) 0.0528(15) Uani d 1 . .
    H H11A 0.9489 0.6329 0.5183 0.079 Uiso calc 1 . .
    H H11B 0.8378 0.6802 0.4136 0.079 Uiso calc 1 . .
    H H11C 0.9562 0.6956 0.2897 0.079 Uiso calc 1 . .
loop_
    _atom_site_aniso_label
    _atom_site_aniso_U_11
    _atom_site_aniso_U_22
    _atom_site_aniso_U_33
    _atom_site_aniso_U_12
    _atom_site_aniso_U_13
    _atom_site_aniso_U_23
    O1 0.074(3) 0.030(2) 0.0327(19) 0.0060(18) 0.0021(18) 0.0017(15)
    O2 0.074(3) 0.040(2) 0.0298(19) -0.0036(18) 0.0078(18) -0.0039(15)
    O3 0.068(3) 0.035(2) 0.0337(19) -0.0031(18) 0.0107(17) -0.0007(15)
    C1 0.062(4) 0.039(3) 0.031(3) 0.000(3) -0.003(2) 0.003(2)
    C2 0.064(4) 0.042(3) 0.038(3) -0.001(3) -0.003(3) 0.005(2)
    C3 0.055(4) 0.046(3) 0.047(3) -0.001(3) -0.001(3) 0.009(3)
    C4 0.063(4) 0.036(3) 0.041(3) 0.004(3) 0.010(3) 0.001(2)
    C5 0.065(4) 0.027(3) 0.033(3) -0.004(3) 0.001(2) 0.003(2)
    C6 0.055(4) 0.033(3) 0.029(3) -0.004(2) 0.003(2) 0.003(2)
    C7 0.060(4) 0.031(3) 0.030(3) -0.001(3) 0.003(2) -0.004(2)
    C8 0.055(4) 0.034(3) 0.036(3) -0.002(3) -0.003(2) -0.002(2)
    C9 0.061(4) 0.038(3) 0.037(3) -0.006(3) 0.012(2) 0.001(2)
    C10 0.081(4) 0.051(4) 0.038(3) -0.015(3) 0.001(3) 0.010(3)
    C11 0.074(4) 0.039(3) 0.045(3) -0.008(3) 0.002(3) -0.001(2)
_geom_special_details
;
 All esds (except the esd in the dihedral angle between two l.s. planes)
 are estimated using the full covariance matrix.  The cell esds are taken
 into account individually in the estimation of esds in distances, angles
 and torsion angles; correlations between esds in cell parameters are only
 used when they are defined by crystal symmetry.  An approximate (isotropic)
 treatment of cell esds is used for estimating esds involving l.s. planes.
;
loop_
    _geom_bond_atom_site_label_1
    _geom_bond_atom_site_label_2
    _geom_bond_site_symmetry_2
    _geom_bond_distance
    _geom_bond_publ_flag
    O1 C7 . 1.424(6) ?
    O2 C8 . 1.211(5) ?
    O3 C8 . 1.343(6) ?
    O3 C9 . 1.476(6) ?
    C1 C2 . 1.378(7) ?
    C1 C6 . 1.401(7) ?
    C2 C3 . 1.397(7) ?
    C3 C4 . 1.364(8) ?
    C4 C5 . 1.376(8) ?
    C5 C6 . 1.412(7) ?
    C6 C7 . 1.495(7) ?
    C7 C8 . 1.519(7) ?
    C9 C10 . 1.501(8) ?
    C9 C11 . 1.512(7) ?
loop_
    _geom_angle_atom_site_label_1
    _geom_angle_atom_site_label_2
    _geom_angle_atom_site_label_3
    _geom_angle_site_symmetry_1
    _geom_angle_site_symmetry_3
    _geom_angle
    _geom_angle_publ_flag
    C8 O3 C9 . . 117.1(4) ?
    C2 C1 C6 . . 121.6(5) ?
    C1 C2 C3 . . 119.8(5) ?
    C4 C3 C2 . . 119.6(6) ?
    C3 C4 C5 . . 121.1(5) ?
    C4 C5 C6 . . 120.8(5) ?
    C1 C6 C5 . . 117.0(5) ?
    C1 C6 C7 . . 121.0(5) ?
    C5 C6 C7 . . 121.9(5) ?
    O1 C7 C6 . . 112.4(4) ?
    O1 C7 C8 . . 105.2(4) ?
    C6 C7 C8 . . 110.9(4) ?
    O2 C8 O3 . . 123.8(5) ?
    O2 C8 C7 . . 125.0(4) ?
    O3 C8 C7 . . 111.2(4) ?
    O3 C9 C10 . . 111.0(4) ?
    O3 C9 C11 . . 105.0(4) ?
    C10 C9 C11 . . 112.9(5) ?
loop_
    _geom_torsion_atom_site_label_1
    _geom_torsion_atom_site_label_2
    _geom_torsion_atom_site_label_3
    _geom_torsion_atom_site_label_4
    _geom_torsion_site_symmetry_1
    _geom_torsion_site_symmetry_2
    _geom_torsion_site_symmetry_3
    _geom_torsion_site_symmetry_4
    _geom_torsion
    _geom_torsion_publ_flag
    C6 C1 C2 C3 . . . . 1.9(8) ?
    C1 C2 C3 C4 . . . . -2.1(8) ?
    C2 C3 C4 C5 . . . . 1.4(8) ?
    C3 C4 C5 C6 . . . . -0.5(7) ?
    C2 C1 C6 C5 . . . . -0.9(7) ?
    C2 C1 C6 C7 . . . . 178.4(5) ?
    C4 C5 C6 C1 . . . . 0.2(7) ?
    C4 C5 C6 C7 . . . . -179.1(4) ?
    C1 C6 C7 O1 . . . . -46.2(6) ?
    C5 C6 C7 O1 . . . . 133.0(5) ?
    C1 C6 C7 C8 . . . . 71.2(6) ?
    C5 C6 C7 C8 . . . . -109.5(5) ?
    C9 O3 C8 O2 . . . . -4.3(8) ?
    C9 O3 C8 C7 . . . . 176.1(4) ?
    O1 C7 C8 O2 . . . . 15.9(7) ?
    C6 C7 C8 O2 . . . . -105.9(6) ?
    O1 C7 C8 O3 . . . . -164.5(4) ?
    C6 C7 C8 O3 . . . . 73.7(5) ?
    C8 O3 C9 C10 . . . . 76.8(6) ?
    C8 O3 C9 C11 . . . . -160.9(5) ?
loop_
    _geom_hbond_atom_site_label_D
    _geom_hbond_atom_site_label_H
    _geom_hbond_atom_site_label_A
    _geom_hbond_site_symmetry_A
    _geom_hbond_distance_DH
    _geom_hbond_distance_HA
    _geom_hbond_distance_DA
    _geom_hbond_angle_DHA
    O1 H1O O1 4_566 0.83(6) 2.12(5) 2.903(2) 158(5)
    O1 H1O O2 4_566 0.83(6) 2.38(6) 2.930(5) 124(5)
    C9 H9 O2 3_765 1.00 2.53 3.379(7) 142
_shelx_hkl_file
;
   2   0   0   21.19    3.50
  -2   0   0    5.43    1.63
   3   0   0 5245.81   60.18
  -3   0   0 5121.74   77.35
  -3   0   0 5089.74   70.05
  -4   0   0 1668.01   52.02
  -4   0   0 1713.57   47.43
  -4   0   0 1638.14   31.70
   4   0   0 1616.68   38.38
  -5   0   0   65.67    7.11
  -5   0   0   54.74    9.47
   5   0   0   65.24    8.70
   6   0   0  565.25   28.24
  -6   0   0  602.15   23.64
  -6   0   0  585.86   35.68
  -7   0   0    0.85    4.41
   7   0   0    0.85    1.85
  -7   0   0    0.00    1.95
   8   0   0    1.51    2.82
  -8   0   0   -0.69    0.99
  -8   0   0   -4.47    4.79
  -9   0   0   63.12   16.38
   9   0   0   52.64   10.43
  10   0   0   12.36    5.48
 -10   0   0   14.50    7.37
 -11   0   0   -5.84    3.30
  11   0   0    1.19    1.97
  12   0   0   12.43    6.23
 -12   0   0   42.08   16.82
 -13   0   0    6.63    7.02
 -14   0   0   19.07   15.65
 -15   0   0   10.01    8.82
 -16   0   0  -22.56   14.52
 -15  -1   0   14.44   10.61
 -14  -1   0    5.93    8.27
  13   1   0   -0.57    2.11
 -13  -1   0   -2.48    3.50
 -12  -1   0   -4.85    9.05
  12   1   0    5.79    4.00
  11   1   0   -2.09    4.42
 -11  -1   0    4.35    4.04
 -10  -1   0    0.20    1.00
  10   1   0    1.32    1.63
   9   1   0    1.06    1.75
  -9  -1   0   -2.54    1.83
  -8  -1   0   80.82   16.19
   8   1   0   62.31   11.60
  -8  -1   0   75.12   10.49
   7   1   0    7.37    4.50
  -7  -1   0    3.19    2.90
  -6  -1   0  116.91   16.66
   6   1   0  105.55   13.28
   6   1   0  119.75   15.02
   5   1   0  828.52   35.95
  -5  -1   0  820.62   40.56
   5   1   0  807.07   32.76
   4   1   0  167.81   14.59
  -4  -1   0  158.02   16.09
   4   1   0  155.75   13.18
  -4  -1   0  141.43   15.29
   3   1   0   61.39    9.53
   3   1   0   72.47    7.80
  -3  -1   0   59.77    9.47
   3   1   0   65.28    8.66
  -3  -1   0   72.26    9.31
  -2  -1   0    5.18    1.39
   2   1   0    7.56    2.69
   2   1   0   11.70    2.96
  -2  -1   0    7.17    2.59
  -2   1   0    9.24    1.56
   2  -1   0   11.08    2.21
   3  -1   0   60.24    6.33
  -3   1   0   61.28    4.74
  -3   1   0   57.54    5.82
  -3   1   0   74.43    6.71
   3  -1   0   74.72    5.13
   3  -1   0   56.28    5.40
   4  -1   0  138.57   10.58
  -4   1   0  132.81   10.49
  -4   1   0  138.37    7.88
   4  -1   0  159.23    7.63
  -4   1   0  151.79    9.91
   5  -1   0  685.85   16.14
  -5   1   0  687.93   26.53
  -5   1   0  722.28   22.85
  -5   1   0  644.99   18.76
   5  -1   0  709.06   26.36
   6  -1   0  107.58   11.59
  -6   1   0  108.23    9.50
  -7   1   0    6.69    5.97
   7  -1   0   -1.02    1.21
   8  -1   0   64.34   10.65
  -8   1   0   75.75   16.62
   9  -1   0    2.57    3.55
  -9   1   0    1.91    3.72
 -10   1   0    1.85    2.85
  10  -1   0   -1.92    3.52
 -11   1   0    2.98    6.60
  11  -1   0   -3.63    3.69
 -12   1   0   17.74    9.75
  12  -1   0   -2.36    3.12
 -13   1   0  -22.44   14.63
 -14   1   0    3.49    7.99
 -15   1   0   -2.89    5.55
 -16   1   0    6.98   14.44
 -14  -2   0  -17.45   11.48
  13   2   0   -0.45    3.25
 -13  -2   0    1.35    3.55
  12   2   0    2.38    4.59
 -12  -2   0   11.41    6.02
 -11  -2   0   -8.28    8.24
  11   2   0   -2.91    3.59
 -10  -2   0    1.37    1.45
  10   2   0    2.69    3.26
   9   2   0   -3.98    5.69
  -9  -2   0    0.71    2.45
  -9  -2   0   -6.12    5.49
   8   2   0   14.64    6.26
  -8  -2   0    7.10    5.35
  -7  -2   0   16.70    7.43
   7   2   0   22.06    7.67
   7   2   0   20.12    6.72
   6   2   0   27.22    6.63
  -6  -2   0   24.01    7.56
   6   2   0   31.03    8.02
   5   2   0   26.04    6.29
   5   2   0   21.76    6.11
  -5  -2   0   14.18    4.98
   5   2   0   20.98    2.91
   4   2   0   67.33    5.27
  -4  -2   0   61.12   10.80
   4   2   0   65.74    9.68
  -4  -2   0   69.92   10.99
   4   2   0   69.07    9.29
   3   2   0  147.55   12.70
   3   2   0  131.98   12.41
  -3  -2   0  137.27   13.45
  -3  -2   0  158.40   14.29
   3   2   0  153.92    8.35
   2   2   0   10.04    2.26
  -2  -2   0   13.75    4.05
   2   2   0    9.38    2.70
   2   2   0   10.75    3.46
  -1  -2   0  111.47    9.30
  -1  -2   0  118.43    7.05
  -1   2   0  129.24    8.44
   2  -2   0   11.95    2.84
  -2   2   0   12.98    3.02
   3  -2   0  128.73   10.10
  -3   2   0  151.49   10.06
   3  -2   0  150.66    9.29
  -3   2   0  139.54    9.30
  -4   2   0   65.70    6.78
   4  -2   0   70.20    6.36
   4  -2   0   72.48    8.72
  -4   2   0   58.89    6.46
   5  -2   0   17.63    4.74
  -5   2   0   15.04    3.55
   5  -2   0   26.01    3.79
  -5   2   0   17.66    3.19
   5  -2   0   18.84    4.31
   6  -2   0   22.71    5.80
  -6   2   0   24.96    5.39
  -6   2   0   20.07    3.96
   7  -2   0   14.48    4.72
  -7   2   0   15.66    3.53
   8  -2   0   13.93    4.42
  -8   2   0   28.30   10.30
  -9   2   0   -3.34    5.64
   9  -2   0   -2.17    2.29
  10  -2   0    3.05    3.33
 -10   2   0    6.66    6.38
 -11   2   0    8.08   11.30
 -12   2   0   -8.17   10.64
 -13   2   0   -9.83   11.85
 -14   2   0    9.08   10.33
 -15   2   0    3.81    4.46
 -16   2   0   10.01   11.43
  13   3   0    5.76    5.60
  12   3   0   24.02    9.12
 -12  -3   0   29.85   12.70
 -11  -3   0   -7.84    7.41
  11   3   0   -0.73    1.84
  10   3   0    6.74    5.65
 -10  -3   0   -1.86    3.45
  -9  -3   0   42.13   12.56
   9   3   0   26.68    8.42
   9   3   0   28.22    9.08
   8   3   0   -3.80    4.07
  -8  -3   0    4.39    4.31
   8   3   0    1.98    1.79
  -7  -3   0   45.22   11.86
   7   3   0   39.98    9.81
   7   3   0   18.90    2.86
   7   3   0   31.82    8.73
   6   3   0   -1.37    0.70
   6   3   0    2.68    3.23
  -6  -3   0   -3.19    5.08
   6   3   0    1.41    4.22
  -5  -3   0  132.86   17.49
   5   3   0  134.74   15.24
   5   3   0  138.88   15.26
   5   3   0  142.71    9.73
   4   3   0  152.38   10.54
   4   3   0  160.62   15.19
  -4  -3   0  123.66   15.03
  -3  -3   0   12.66    5.86
   3   3   0   21.34    6.04
   3   3   0   26.81    5.59
   2   3   0  251.24   15.60
  -2  -3   0  254.18   17.70
   2   3   0  238.31   13.34
   1   3   0    7.12    2.41
  -1  -3   0    6.32    2.90
  -1  -3   0    3.57    2.74
   1   3   0    1.75    1.39
   0   3   0   -1.41    1.26
   0  -3   0   -2.13    1.93
   0  -3   0    1.32    1.99
   0   3   0    1.95    1.60
  -1   3   0    4.15    1.78
   1  -3   0    3.45    0.99
   2  -3   0  225.21   13.97
  -2   3   0  235.56   15.68
   3  -3   0    8.05    3.46
  -3   3   0    1.55    2.00
   4  -3   0  153.28   11.37
   4  -3   0  127.76   12.42
  -4   3   0  130.50   10.48
  -4   3   0  149.71   12.57
  -5   3   0  113.00    9.95
   5  -3   0  154.86   15.37
   5  -3   0  151.86   11.38
  -5   3   0  129.39   11.28
   6  -3   0    0.59    2.21
  -6   3   0   -1.57    1.74
  -6   3   0    0.89    2.27
  -7   3   0   22.94    5.39
  -7   3   0   31.79    5.40
  -8   3   0    5.70    2.97
 -10   3   0   -4.47    6.25
 -11   3   0    6.53    8.50
 -12   3   0   34.98   13.58
 -13   3   0   -7.51   10.39
 -14   3   0   -4.44    5.97
 -15   3   0   -2.63    3.79
 -16   3   0   -3.53    5.38
  14   4   0   -6.58    5.41
  13   4   0    3.37    3.19
  12   4   0   13.89    9.03
  11   4   0    7.44    5.74
  10   4   0   43.87   11.99
  10   4   0   44.74   12.36
   9   4   0   64.02   14.00
   9   4   0   68.72   14.63
   8   4   0    9.47    2.53
   8   4   0   15.53    6.63
   7   4   0   47.46    6.27
   7   4   0   80.57   14.45
   7   4   0   85.89   15.08
   6   4   0   55.34    6.89
   6   4   0   69.67   12.82
   6   4   0   70.19   12.20
   5   4   0   57.11    7.30
   5   4   0   78.20   11.97
   4   4   0   37.72    6.07
   4   4   0   36.58    7.28
   3   4   0    0.66    2.75
  -3  -4   0   -1.49    1.94
   3   4   0   -2.01    3.12
  -2  -4   0  238.67   19.02
   2   4   0  220.18   16.79
   2   4   0  211.60   14.59
   1   4   0  602.13   25.11
  -1  -4   0  620.30   27.47
  -1  -4   0  656.35   24.94
   1   4   0  628.21   26.01
   0   4   0 4747.62   70.43
   0   4   0 4769.44   73.31
   0  -4   0 4719.02   70.24
   1  -4   0  662.67   26.29
  -1   4   0  643.12   27.37
   2  -4   0  198.90   15.18
  -2   4   0  216.61   16.94
   3  -4   0    3.00    2.65
  -3   4   0    2.80    2.63
  -4   4   0   37.34    7.32
   4  -4   0   34.99    6.67
  -5   4   0   54.36    8.77
  -5   4   0   44.47    6.78
   5  -4   0   53.82    8.02
  -6   4   0   50.01    7.18
  -6   4   0   51.61    7.87
  -7   4   0   49.08    7.67
  -7   4   0   54.56    8.23
  -8   4   0    5.40    2.88
  -8   4   0    9.79    3.52
 -11   4   0    5.07    6.73
 -12   4   0   -8.89    9.92
 -13   4   0   22.21   12.57
 -14   4   0   22.41   14.22
 -15   4   0   -3.28    4.94
  14   5   0   11.27    7.89
  13   5   0    1.91    5.01
  12   5   0    0.98    3.39
  11   5   0    9.62    4.98
  11   5   0   11.20    7.23
  10   5   0   41.37   13.23
  10   5   0   45.85   12.60
   9   5   0   14.21    8.33
   9   5   0    5.23    3.24
   8   5   0   -0.11    1.63
   8   5   0    9.83    4.95
   8   5   0    8.61    5.70
   7   5   0   11.05    3.42
   7   5   0   23.71    8.56
   7   5   0   20.31    8.04
   6   5   0   44.49    7.28
   6   5   0   71.11   15.11
   6   5   0   72.07   13.16
   5   5   0    5.15    3.41
   5   5   0    8.02    3.46
   4   5   0   25.84    7.24
   4   5   0   27.39    6.24
   3   5   0   64.26   10.29
   3   5   0   61.17    8.96
  -3  -5   0   66.28   11.75
   2   5   0  167.20   15.23
  -2  -5   0  164.87   17.74
   1   5   0   -1.47    2.83
  -1  -5   0    2.93    1.65
  -1  -5   0    5.90    1.19
   0   5   0   -1.81    1.21
   0  -5   0    2.06    4.79
   1  -5   0    7.84    4.51
   2  -5   0  159.90   14.64
   3  -5   0   59.02    8.90
   4  -5   0   23.76    5.62
  -5   5   0   -0.05    0.71
   5  -5   0    4.92    3.05
  -6   5   0   33.00    6.24
  -7   5   0   11.17    3.83
  -8   5   0    5.37    2.94
 -12   5   0   -6.35    8.48
 -13   5   0   13.21   12.19
 -14   5   0   22.79   15.84
 -15   5   0    0.51    9.96
  15   6   0    2.46    4.82
  14   6   0   -1.02    2.65
  13   6   0   21.70   12.91
  12   6   0    6.17    4.73
  12   6   0    0.58    4.94
  11   6   0   -1.82    6.46
  11   6   0   -0.73    1.49
  10   6   0   -2.04    4.71
  10   6   0   10.77    7.15
   9   6   0    3.27    1.57
   9   6   0   -4.30    3.57
   8   6   0   28.16    8.83
   8   6   0   42.44   12.19
   7   6   0    5.26    4.80
   7   6   0    6.49    2.13
   6   6   0   46.78   11.12
   5   6   0    6.47    3.68
   4   6   0   75.43   12.66
   3   6   0  155.63   16.78
   2   6   0   25.71    6.95
   1   6   0   71.21   11.18
  -1  -6   0   66.29   10.40
   0   6   0  206.39   18.83
   0  -6   0  212.92   18.01
   1  -6   0   64.42    8.96
  -1   6   0   57.58   10.61
   2  -6   0   25.02    6.50
   3  -6   0  147.60   15.04
   4  -6   0   63.53   10.19
   5  -6   0    7.19    3.89
  -6   6   0   13.19    4.20
  -7   6   0    3.40    2.42
 -12   6   0    2.98    4.37
 -13   6   0   -3.61    7.14
 -14   6   0   10.47   13.57
  15   7   0    7.69    7.92
  14   7   0   -1.27    5.49
  13   7   0    4.27    7.57
  12   7   0    5.81    5.63
  12   7   0    6.38    4.07
  11   7   0    6.11    7.01
  11   7   0    3.68    4.62
  10   7   0    4.92    4.35
  10   7   0    7.51    6.18
   9   7   0   19.66    8.96
   9   7   0   31.36   13.50
   8   7   0   -3.96    3.08
   7   7   0    3.52    1.80
   7   7   0    4.09    7.05
   6   7   0   22.22    8.31
   5   7   0  133.47   17.73
   4   7   0    6.93    3.30
   3   7   0   34.17    8.76
   2   7   0  341.48   26.96
   1   7   0  244.07   22.38
   0   7   0    2.87    3.57
   0  -7   0    3.07    2.84
   1  -7   0  210.51   19.27
  -1   7   0  229.80   22.64
   2  -7   0  302.81   22.95
   3  -7   0   28.16    7.46
   4  -7   0   -1.64    2.39
   5  -7   0   99.42   13.15
  -7   7   0    1.99    1.79
 -13   7   0   -1.51    5.16
 -14   7   0    6.59    7.49
  15   8   0   -1.64    3.73
  14   8   0    1.64    6.39
  13   8   0   -4.20    5.58
  13   8   0   -0.14    3.68
  12   8   0    4.26    4.72
  12   8   0    1.24    3.46
  11   8   0   -5.84    6.31
  11   8   0   -3.15    6.73
  10   8   0   20.38   10.46
  10   8   0    5.95    5.17
   9   8   0    4.88    6.22
   9   8   0   17.55    8.97
   8   8   0   74.46   19.12
   8   8   0   65.38   15.94
   7   8   0   10.11   10.70
   7   8   0   -4.77    2.82
   6   8   0   24.45    7.92
   5   8   0   40.07   10.66
   4   8   0    2.57    2.46
   3   8   0   17.78    6.71
   2   8   0  132.81   17.62
   1   8   0    1.26    2.41
   0  -8   0  239.67   21.50
   0   8   0  269.75   25.40
  -1   8   0    3.86    3.58
   1  -8   0   -1.16    3.63
   2  -8   0  115.28   15.22
  -2   8   0  125.31   19.80
   3  -8   0   23.72    7.41
   4  -8   0    6.63    4.13
  15   9   0   -3.22    6.36
  14   9   0    9.95    8.87
  13   9   0    5.24   10.18
  13   9   0    5.78    8.19
  12   9   0    2.93    3.57
  12   9   0   33.32   16.61
  11   9   0   22.33   12.08
  11   9   0    5.48    5.17
  10   9   0   24.83   10.28
  10   9   0   16.89   10.27
   9   9   0   17.74   10.67
   8   9   0   36.33   14.29
   8   9   0   43.09   13.23
   7   9   0    8.18    4.30
   6   9   0   23.00    8.92
   5   9   0   -1.78    3.16
   4   9   0    6.58    5.85
   3   9   0  138.90   19.28
   2   9   0   -3.36    3.47
   1   9   0    2.33    3.28
   0   9   0    0.75    2.85
  -1   9   0    1.45    3.30
   2  -9   0   -1.31    4.41
  -2   9   0    0.22    1.55
  14  10   0   -0.26    3.44
  14  10   0    5.34    8.80
  13  10   0    2.91    5.06
  13  10   0    7.69    8.20
  12  10   0    5.37    5.02
  12  10   0   -4.29    4.10
  11  10   0    1.10    3.15
  11  10   0    6.01    8.38
  10  10   0    5.70    6.66
  10  10   0    8.98    4.96
   9  10   0   20.85    9.66
   9  10   0   10.50   10.43
   8  10   0   21.43   12.47
   8  10   0    9.61    6.64
   7  10   0   45.85   12.57
   6  10   0   40.90   11.21
   5  10   0    6.39    4.71
   4  10   0   65.40   14.33
   3  10   0   76.97   15.44
   2  10   0   11.05    5.94
   1  10   0   20.36    7.06
   0  10   0   74.45   15.22
  -1  10   0    9.19    5.15
  -2  10   0   19.46    9.15
  -3  10   0   94.33   20.21
  14  11   0   -0.46    3.17
  13  11   0    0.20   10.03
  13  11   0    3.98    6.84
  12  11   0   18.71   12.79
  12  11   0    4.73    8.57
  11  11   0   20.09   13.45
  11  11   0    7.16    6.21
  10  11   0    2.48    3.42
   9  11   0   -6.42    8.19
   9  11   0    8.89    5.33
   8  11   0   62.76   16.10
   8  11   0   75.33   21.30
   7  11   0   14.98    7.27
   6  11   0   29.22    9.44
   5  11   0   -0.87    3.01
   4  11   0   89.27   16.92
   3  11   0   12.78    6.32
   2  11   0   36.47   11.65
   1  11   0   -5.25    5.66
   0  11   0   -0.27    4.02
  -1  11   0    8.23    5.85
  -2  11   0   28.82   10.75
  -3  11   0   19.57    8.98
  -4  11   0  114.40   24.62
  13  12   0   -5.54    7.11
  12  12   0    6.32    3.11
  12  12   0   14.82   10.22
  11  12   0   -4.56    6.57
  11  12   0    3.30    6.64
  10  12   0   18.87   12.31
  10  12   0    7.62    7.77
   9  12   0   50.45   15.19
   9  12   0   70.01   21.04
   8  12   0   66.39   22.70
   8  12   0   43.10   12.69
   7  12   0    2.92    5.36
   6  12   0   11.37    7.15
   5  12   0    6.06    5.11
   4  12   0   31.93   10.88
   3  12   0  170.16   25.54
   2  12   0   20.47    8.15
   1  12   0   -1.42    6.82
   0  12   0  240.87   30.45
  -1  12   0    4.64    4.65
  -2  12   0   13.88    8.33
  -3  12   0  144.76   26.14
  -4  12   0   35.78   14.35
  -5  12   0    4.97    9.75
  13  13   0    3.81    6.03
  12  13   0    8.67    9.64
  12  13   0   -2.56    2.82
  11  13   0   16.24   11.46
  11  13   0    4.25    6.24
  10  13   0   -3.06    4.52
   9  13   0    6.61    9.43
   9  13   0    0.02    3.19
   8  13   0   13.59    8.07
   8  13   0   27.38   15.20
   7  13   0   72.86   16.16
   6  13   0    2.22    1.64
   5  13   0    5.22    3.74
   4  13   0    8.74    5.05
   3  13   0   91.40   19.13
   2  13   0   15.62    8.55
   1  13   0   18.67    8.75
   0  13   0   -0.61    4.29
  -1  13   0   10.79    6.59
  -2  13   0   21.12    9.50
  -3  13   0  112.91   24.62
  -4  13   0   11.41    7.74
  -5  13   0    7.45    9.85
  -6  13   0   14.51   10.32
  12  14   0    5.37    5.84
  11  14   0    4.54    4.40
  11  14   0    3.83    7.47
  10  14   0   -2.84    9.16
   9  14   0   13.06    7.16
   8  14   0   -1.71    4.41
   8  14   0    3.06    2.62
   7  14   0   -0.81    2.80
   7  14   0    5.51    8.03
   6  14   0   18.30    8.86
   5  14   0    1.06    2.74
   4  14   0    6.47    2.92
   3  14   0   34.16   11.92
   2  14   0   23.38   11.41
   1  14   0   35.22   13.26
   0  14   0   92.80   20.60
  -1  14   0   30.46   13.46
  -2  14   0    1.95    3.19
  -3  14   0   35.40   15.67
  -4  14   0    7.22    7.81
  -5  14   0    7.23    7.48
  -6  14   0   31.47   16.50
  -7  14   0   -2.08   10.11
  10  15   0   11.70   10.18
   9  15   0    4.12    2.63
   8  15   0   12.19    7.17
   7  15   0    1.55    4.08
   7  15   0    6.04    3.77
   6  15   0   12.70    7.18
   5  15   0   -0.85    3.25
   4  15   0   20.18    9.59
   3  15   0   -2.47    5.22
   2  15   0   16.51    9.95
   1  15   0    0.53    6.20
   0  15   0   -1.37    5.79
  -1  15   0   -4.83    7.75
  -2  15   0    8.11    3.86
  -3  15   0   -5.18    2.27
  -4  15   0   28.97   12.71
  -5  15   0   -1.98    3.61
  -6  15   0   12.38   14.14
  -7  15   0    8.01   10.23
  -8  15   0    7.69   12.18
  -9  15   0   -5.22    5.36
   9  16   0   10.73    6.82
   8  16   0   12.92   11.11
   7  16   0    0.32    1.50
   7  16   0    8.38    9.37
   6  16   0   -4.96    4.15
   5  16   0    3.41    1.73
   4  16   0   -1.71    2.61
   3  16   0   23.85   11.98
   2  16   0    1.18    4.33
   1  16   0   -7.81    6.77
   0  16   0   52.77   15.55
  -1  16   0   -4.81    6.93
  -2  16   0   10.41    9.28
  -3  16   0   21.60   13.22
  -4  16   0    4.86    8.18
  -5  16   0    2.08    6.03
  -6  16   0    1.32   11.43
  -7  16   0    9.15   12.21
  -8  16   0   17.41   14.80
  -9  16   0   12.73   16.67
   7  17   0   23.50   13.59
   6  17   0   -0.51    5.50
   6  17   0    5.63    5.76
   5  17   0    3.97    4.09
   4  17   0    3.02    5.20
   3  17   0   26.57   11.80
   2  17   0    4.37    4.87
   1  17   0   -3.04    2.53
   0  17   0   -1.43    1.96
  -1  17   0    6.03    7.47
  -2  17   0    6.77    7.88
  -3  17   0   16.32   11.56
  -4  17   0    9.75    9.24
  -5  17   0    9.90    5.13
  -6  17   0    9.99   12.49
  -7  17   0   17.56   13.99
  -8  17   0    5.88   10.71
   6  18   0   -0.15    5.24
   5  18   0    0.16    3.48
   4  18   0   -0.94    3.50
   3  18   0    7.59    7.89
   2  18   0    9.48    7.95
   1  18   0    5.57    6.29
   0  18   0    1.43    4.44
  -1  18   0   12.97   10.96
  -2  18   0  -11.20    8.56
  -3  18   0   -3.07    3.80
  -4  18   0    6.13    8.62
  -5  18   0   -9.25   10.58
  -6  18   0   -2.24    8.40
   5  19   0   -7.76    7.27
   4  19   0    3.04    5.81
   3  19   0    2.76    6.78
   2  19   0   -8.49    6.71
   1  19   0    1.59    3.60
   0  19   0   -2.54    7.62
  -1  19   0   -6.78    7.30
  -2  19   0    0.93    8.53
  -3  19   0   -6.93    9.72
  -4  19   0    1.61    6.80
  -5  19   0   -4.85    7.25
   3  20   0   -3.61    5.25
   2  20   0   -2.46    2.87
   1  20   0    0.88    1.70
   0  20   0   -6.58    8.67
  -1  20   0    4.83    7.38
  -2  20   0    5.79    6.14
  -3  20   0    3.94    5.86
   1  21   0    5.33    6.14
   0  21   0    0.39    4.35
  -1  20   1    4.45    5.38
   0  20   1   -0.98    3.35
   1  20   1   27.59   14.68
   2  20   1    2.82    5.92
   3  20   1    4.95    4.35
   4  20   1   -2.03    5.13
  -4  19   1    5.33    7.35
  -3  19   1    0.30    5.05
  -2  19   1    0.25    4.79
  -1  19   1  -10.57    8.81
   0  19   1    7.54    7.39
   1  19   1   -4.33    5.68
   2  19   1   22.70   13.23
   3  19   1   -6.89    8.63
   4  19   1   -9.52    9.66
   5  19   1   -1.40    3.24
   6  19   1    3.69    5.01
  -6  18   1    2.04    6.23
  -5  18   1   -8.65   10.12
  -4  18   1    5.21    6.27
  -3  18   1   -2.44    6.03
  -2  18   1    6.80    4.48
  -1  18   1    6.35    6.88
   0  18   1   -2.99    5.91
   1  18   1   -0.38    2.03
   2  18   1   12.56   10.08
   3  18   1    3.85    4.54
   4  18   1    6.26    3.44
   5  18   1   -8.21    7.82
   6  18   1    3.42    5.29
   7  18   1   -7.23    7.06
  -7  17   1   10.16    8.59
  -6  17   1    8.20    9.68
  -5  17   1    3.80    9.25
  -4  17   1   12.90   10.27
  -3  17   1    8.49    9.23
  -2  17   1   15.89   11.74
  -1  17   1   -4.20    6.64
   0  17   1   -3.03    7.11
   1  17   1    4.31    7.97
   2  17   1    5.93    5.24
   3  17   1    9.58    8.15
   4  17   1   12.58   10.23
   5  17   1    1.99    5.94
   6  17   1    0.03    3.58
   7  17   1   -2.05    4.38
   8  17   1    1.60    2.31
  -8  16   1   11.25    9.22
  -7  16   1    8.46    6.47
  -6  16   1   -5.34    5.92
  -5  16   1   -0.90    4.05
  -4  16   1    5.99   10.18
  -3  16   1   -3.54    4.80
  -2  16   1    7.86    6.64
  -1  16   1    8.12    9.31
   0  16   1   25.49   14.87
   1  16   1   12.13   10.54
   2  16   1    9.32    6.63
   3  16   1    4.53    3.53
   4  16   1    3.37    3.01
   5  16   1    1.24    5.12
   6  16   1    4.15    5.94
   7  16   1    3.32    4.05
   8  16   1    7.18    5.67
   9  16   1   -1.18    2.98
 -10  15   1   14.53   14.57
  -9  15   1   22.98   16.54
  -8  15   1    6.33    8.37
  -7  15   1  -13.15   12.60
  -6  15   1   15.74   10.52
  -5  15   1   10.10    7.98
  -4  15   1   -4.25    4.63
  -3  15   1   -8.65    6.97
  -2  15   1    6.83    7.16
  -1  15   1   15.42    9.11
   0  15   1   40.64   14.56
   1  15   1    2.37    5.28
   2  15   1   22.02   11.77
   3  15   1    2.63    4.54
   4  15   1   -4.68    7.05
   5  15   1    0.63    2.19
   6  15   1    3.53    2.99
   7  15   1    2.66    4.95
   8  15   1    8.95    6.70
   9  15   1   -1.50    1.78
  10  15   1    7.11    9.96
  10  15   1   -2.20    3.39
 -10  14   1    0.62    4.00
  -9  14   1   -7.48   11.36
  -8  14   1   12.42   11.55
  -7  14   1   -4.33    6.45
  -6  14   1    7.23    9.90
  -5  14   1    8.28    8.68
  -4  14   1   37.57   15.13
  -3  14   1    1.21    3.12
  -2  14   1    0.99    2.92
  -1  14   1   -2.40    3.05
   0  14   1   10.33    8.99
   1  14   1    5.19    4.59
   2  14   1   14.01    8.23
   3  14   1   12.32   10.04
   4  14   1   37.65   13.70
   5  14   1    7.52    6.22
   6  14   1   10.91    9.19
   7  14   1    5.32    6.64
   8  14   1    5.43    3.84
   9  14   1    1.34    5.83
  10  14   1   10.69   11.78
  10  14   1    0.60    3.52
  11  14   1    2.65    6.91
  11  14   1    5.20    5.48
 -10  13   1    7.35    9.48
  -9  13   1   34.23   18.75
  -8  13   1    8.08   13.26
  -7  13   1    9.22   10.64
  -6  13   1   10.93    7.76
  -5  13   1   25.67   13.62
  -4  13   1   15.65    9.82
  -3  13   1   27.02   14.26
  -2  13   1   53.94   15.93
  -1  13   1  157.05   27.38
   0  13   1   53.42   17.00
   1  13   1   48.09   15.53
   2  13   1  137.39   24.43
   3  13   1  100.30   20.81
   4  13   1    4.12    2.37
   5  13   1   31.61   11.98
   6  13   1   14.14    7.66
   7  13   1   -1.13    4.86
   8  13   1   13.53    7.90
   9  13   1   -2.31    3.78
  10  13   1    9.43    7.69
  10  13   1  -23.26   13.21
  11  13   1    9.15    7.81
  11  13   1    2.51    3.59
  12  13   1    4.72    6.16
  12  13   1    7.11    6.21
  -8  12   1    7.36    5.71
  -7  12   1   12.29    9.38
  -6  12   1   67.72   21.52
  -5  12   1  120.29   26.63
  -4  12   1   35.40   13.37
  -3  12   1    7.30    4.53
  -2  12   1   43.97   13.79
  -1  12   1  158.40   25.18
   0  12   1   25.21   10.70
   1  12   1   39.40   12.87
   2  12   1   11.09    5.35
   3  12   1   23.36    9.98
   4  12   1    7.65    4.54
   5  12   1   18.13    9.72
   6  12   1   21.40    8.15
   7  12   1    5.87    6.41
   8  12   1    5.01    4.38
   9  12   1   25.72   10.89
  10  12   1    8.00    7.62
  10  12   1    5.39    8.98
  11  12   1    9.41   10.30
  11  12   1    4.35    5.97
  12  12   1    0.16    7.38
  12  12   1    0.73    2.80
  13  12   1    7.02    9.01
  -7  11   1    2.49    6.85
  -6  11   1   54.07   19.61
  -5  11   1   23.61   12.51
  -4  11   1    2.39    6.67
  -3  11   1   21.57   10.01
  -2  11   1  164.81   25.80
  -1  11   1    8.09    6.87
   0  11   1  201.23   27.40
   1  11   1   55.55   13.75
   2  11   1   25.82   11.22
   3  11   1    9.02    5.87
   4  11   1   14.28    8.19
   5  11   1    1.49    3.71
   6  11   1   13.75    7.33
   7  11   1    2.07    4.62
   8  11   1    6.42    6.92
   9  11   1   32.25   12.36
  10  11   1   12.41    8.43
  10  11   1    0.86    7.88
  11  11   1   12.78   13.41
  11  11   1   -2.50    3.75
  12  11   1   -3.72    6.86
  12  11   1    2.62    6.03
  13  11   1   10.12    8.35
  13  11   1    0.11    4.94
  -6  10   1    7.99    9.87
  -5  10   1   -1.15    6.19
  -4  10   1    3.61    5.36
  -3  10   1   37.46   12.89
  -2  10   1   17.01    9.74
  -1  10   1    7.77    5.20
   0  10   1   -4.80    4.06
   1  10   1   62.88   14.96
   2  10   1   19.19    8.58
   3  10   1   33.37    9.94
   4  10   1    0.70    2.85
   5  10   1   79.82   16.14
   6  10   1    9.45    7.50
   7  10   1    3.26    2.52
   8  10   1    4.20    1.86
   9  10   1    6.00    5.33
  10  10   1   12.20   13.81
  10  10   1    3.67    6.07
  11  10   1    1.54    6.97
  11  10   1    4.80    4.85
  12  10   1    6.31    7.00
  12  10   1    3.67    7.33
  13  10   1   -5.87    4.50
  13  10   1   -1.54    2.60
  14  10   1    1.50    5.40
  -5   9   1   11.14    5.52
  -4   9   1   64.07   17.00
  -3   9   1   52.33   13.99
  -2   9   1   65.22   14.81
  -1   9   1   13.63    6.71
   0   9   1   47.98   12.48
   1   9   1   41.13   11.17
   2   9   1  157.80   21.53
   3   9   1   24.34    7.90
   4   9   1   18.44    8.32
   5   9   1   69.19   14.23
   6   9   1   73.20   16.02
   7   9   1   37.51   12.65
   8   9   1   19.65    9.03
   9   9   1   21.04    9.35
  10   9   1   11.43    8.00
  10   9   1    6.09    5.57
  11   9   1   17.59   12.18
  11   9   1    8.52    9.53
  12   9   1    5.95    7.59
  12   9   1    9.94    7.70
  13   9   1   -4.67    6.62
  13   9   1   -0.50    4.44
  14   9   1   -0.18    2.29
  14   9   1   -2.40    4.47
  15   9   1    7.87    9.47
 -15   8   1   14.98   12.55
  -4   8   1   23.42   10.95
  -3   8   1   19.42    7.61
  -2   8   1  387.53   34.38
  -1   8   1  495.97   37.19
   0   8   1   31.25    9.85
   1   8   1  873.97   48.51
   2   8   1   75.74   15.01
   3   8   1   33.55    9.76
   4   8   1  132.47   19.62
   5   8   1    6.46    4.52
   6   8   1   23.23    8.06
   7   8   1  111.77   20.11
   8   8   1   25.97   11.06
   9   8   1    2.47    4.73
  10   8   1  174.00   32.66
  10   8   1  131.22   25.34
  11   8   1    8.64    8.18
  11   8   1   21.59   12.85
  12   8   1    4.23    8.85
  12   8   1    5.84    5.32
  13   8   1   12.78    8.88
  13   8   1    5.31    3.21
  14   8   1    6.20    8.70
  14   8   1    1.56    3.63
 -15   7   1   -2.53   12.29
 -14   7   1    7.88   10.46
  -3   7   1   14.99    8.42
  -2   7   1  247.86   25.73
  -1   7   1    7.42    5.39
   0   7   1  710.44   40.44
   1   7   1   14.20    7.05
   2   7   1  121.00   16.75
   3   7   1   -0.97    3.14
   4   7   1   43.67   10.18
   5   7   1   12.22    5.75
   6   7   1   54.63   13.11
   7   7   1    4.75    6.02
   8   7   1   11.59    6.61
   9   7   1   68.50   17.09
  10   7   1    0.39    3.52
  10   7   1    9.77    8.53
  11   7   1    5.74    7.66
  11   7   1   -6.22    8.63
  12   7   1   -5.81   10.17
  12   7   1   -0.54    4.71
  13   7   1    2.88    3.69
  13   7   1    2.79    4.38
  14   7   1   10.30    8.10
 -15   6   1  -10.63   13.70
 -14   6   1   -4.07    5.08
  -3   6   1  241.41   25.73
  -2   6   1  131.66   18.48
  -1   6   1    9.29    6.52
   0   6   1    3.10    2.77
   1   6   1   25.85    7.95
   2   6   1   30.66    9.04
   3   6   1  222.47   22.22
   4   6   1   25.85    7.34
   5   6   1   64.40   13.11
   6   6   1   62.79   14.22
   7   6   1   10.08    5.72
   8   6   1   12.00    7.81
   9   6   1   11.44    7.96
  10   6   1   -2.61    7.07
  10   6   1    0.94    4.28
  11   6   1   -1.85    4.49
  11   6   1   -0.80    4.05
  12   6   1    6.10    2.87
  12   6   1    9.15    7.89
  13   6   1   -2.86    4.59
  13   6   1    1.53    4.67
  14   6   1    3.66    7.74
 -15   5   1  -12.24   13.44
 -14   5   1   -8.78   12.43
 -13   5   1   22.20   13.44
  -2   5   1  572.86   35.14
  -1   5   1 1275.09   48.41
   0   5   1  265.38   21.63
   1   5   1  643.96   34.64
   2   5   1   83.82   13.40
   3   5   1  617.16   35.28
   4   5   1   42.31   11.05
   5   5   1   12.39    5.02
   6   5   1   57.17   14.01
   7   5   1   14.79    9.06
   8   5   1   24.78    8.38
   9   5   1    3.39    2.56
   9   5   1   10.13    9.44
  10   5   1   23.79   11.85
  10   5   1   16.63    8.55
  11   5   1    4.98    5.21
  11   5   1    2.39    2.53
  12   5   1    0.85    5.80
  12   5   1    3.03    6.63
  13   5   1   -0.36    4.93
 -16   4   1   12.33   18.21
 -15   4   1    3.12    8.18
 -14   4   1    9.98   11.15
 -13   4   1   17.37   13.08
 -12   4   1   -2.86    7.34
  -8   4   1    6.67    3.25
  -7   4   1   25.64    6.59
  -6   4   1   12.21    5.21
  -5   4   1   24.94    6.49
  -4   4   1   21.94    6.28
  -3   4   1    5.48    4.49
  -2   4   1  198.14   19.63
  -1   4   1 1051.18   40.26
   0  -4  -1  866.63   37.57
   0  -4  -1  867.78   38.75
   0   4   1  889.09   36.09
  -1  -4  -1  698.55   32.94
   1   4   1  757.83   34.94
   2   4   1  225.59   19.45
   3   4   1   19.64    6.05
   4   4   1    6.31    3.57
   5   4   1   20.70    7.65
   6   4   1   -3.26    6.14
   7   4   1   19.49    7.63
   8   4   1   52.50   13.39
  -8  -4  -1   13.24    3.18
   9   4   1   17.15    9.66
   9   4   1   13.87    7.94
  10   4   1   56.21   14.88
  10   4   1   54.10   14.40
  11   4   1    4.65    3.36
  11   4   1    9.21    6.68
  12   4   1   -0.59    3.95
  13   4   1    4.71    2.08
 -16   3   1  -12.60   16.82
 -15   3   1    1.00   10.70
 -14   3   1    0.65    5.42
 -13   3   1   13.87    7.61
 -12   3   1   -1.61    9.13
 -11   3   1   -0.73    6.20
  -9   3   1    9.85    6.18
  -8   3   1   27.12    8.70
  -8   3   1   15.34    3.92
  -7   3   1  187.70   14.97
  -7   3   1  219.97   22.02
  -6   3   1    9.82    3.79
  -6   3   1   13.71    4.88
  -5   3   1    6.23    2.70
  -5   3   1   13.93    5.28
  -4   3   1   66.36    9.70
  -3   3   1  100.02   12.48
  -2   3   1    6.59    4.90
  -2   3   1   10.79    4.06
   2  -3  -1   15.46    5.48
  -1   3   1   74.63    9.82
   1  -3  -1   70.26   10.45
   1  -3  -1   84.19   11.17
  -1   3   1   68.69   10.09
   0   3   1  948.04   33.46
   0  -3  -1  981.00   37.58
   0   3   1  957.02   34.52
   0  -3  -1 1018.62   36.77
  -1  -3  -1  217.63   15.81
  -1  -3  -1  208.07   18.49
   1   3   1  213.03   17.37
  -2  -3  -1   81.85    9.47
   2   3   1   74.92   10.75
  -2  -3  -1   66.42   11.43
   3   3   1   11.86    5.95
  -3  -3  -1   17.93    4.92
  -4  -3  -1   32.91    5.42
   4   3   1   33.91    7.91
   5   3   1    0.45    1.60
  -6  -3  -1   25.85    3.91
   6   3   1   63.56   12.57
  -7  -3  -1    7.59    2.00
   7   3   1   19.02    9.08
   8   3   1    8.67    4.06
   9   3   1   69.31   15.11
   9   3   1   77.24   15.74
   9   3   1   53.71    7.12
  10   3   1   -0.98    2.55
  10   3   1    4.81    5.80
  11   3   1    0.03    3.47
  12   3   1    0.45    3.78
  13   3   1    0.24    1.49
 -16   2   1    8.10    7.89
 -15   2   1   17.80   19.12
 -14   2   1  -10.06    4.78
 -13   2   1   -2.03    5.60
 -12   2   1   -9.41    7.87
 -11   2   1   25.20   12.36
 -10   2   1  -11.34   11.69
 -10   2   1   -3.21    4.68
  -9   2   1   -2.12    1.98
  -8   2   1    6.91    5.33
  -8   2   1    1.98    1.36
  -7   2   1   12.90    4.43
  -7   2   1   18.90    9.76
  -6   2   1  158.61   19.89
  -6   2   1  141.08   11.34
  -5   2   1  321.52   24.09
  -4   2   1   22.57    6.47
  -4   2   1   46.25   10.19
  -3   2   1  327.21   23.15
  -2   2   1   23.11    6.27
   2  -2  -1   21.90    5.91
  -2   2   1   27.41    6.88
  -1   2   1  601.55   25.03
   1  -2  -1  639.78   26.23
   1  -2  -1  614.78   27.83
  -1   2   1  620.54   27.08
   0   2   1    2.61    1.16
   0  -2  -1    5.21    2.97
   0  -2  -1    4.70    2.83
   0   2   1    4.35    1.67
  -1  -2  -1  431.00   19.92
   1   2   1  417.40   22.05
  -1  -2  -1  436.38   25.63
   1   2   1  461.89   19.46
  -2  -2  -1  114.80   13.93
   2   2   1  147.57   13.86
  -2  -2  -1  135.39    9.95
  -3  -2  -1 1046.55   25.93
   3   2   1 1177.11   42.76
   4   2   1   90.70   13.00
  -4  -2  -1   69.29    5.89
   5   2   1   31.40    9.75
   6   2   1  433.51   32.05
   7   2   1  212.57   23.52
   8   2   1    5.18    3.45
   8   2   1    9.21    3.09
   8   2   1    6.76    5.00
   9   2   1   20.30    8.12
   9   2   1   29.79    9.91
   9   2   1   17.20    3.96
  10   2   1   20.74    8.47
  11   2   1   -0.90    1.31
  12   2   1    0.68    1.67
 -16   1   1  -15.42   17.00
 -15   1   1   -6.34   12.71
 -14   1   1   30.40   18.34
 -13   1   1    1.57    9.57
 -12   1   1   51.32   21.45
 -11   1   1    1.38    2.88
 -11   1   1   12.68   12.82
 -10   1   1   -6.88    8.68
 -10   1   1    1.00    3.66
  10  -1  -1   -5.14    5.93
  -9   1   1    2.00    2.58
  -9   1   1    3.79    2.64
   9  -1  -1   -0.57    1.68
  -8   1   1    8.41    5.93
   8  -1  -1    5.59    4.89
  -7   1   1    3.95    3.77
   7  -1  -1   -0.33    1.72
  -6   1   1   14.94    7.20
   6  -1  -1   22.40    8.10
  -6   1   1   15.31    3.43
   5  -1  -1   60.58   12.27
  -5   1   1   55.54   11.81
  -4   1   1   80.44   12.20
  -3   1   1  143.70   15.45
   1  -1  -1  223.32   14.58
  -1   1   1  228.53   16.31
   0   1   1  945.32   27.62
   0  -1  -1  975.39   29.76
   0   1   1  990.76   27.13
   1   1   1 2171.49   44.66
  -1  -1  -1 2217.34   48.99
   1   1   1 2208.76   37.07
  -2  -1  -1 1470.30   48.10
   2   1   1 1494.54   42.35
   2   1   1 1463.46   28.39
  -3  -1  -1  165.29   18.04
   3   1   1  162.40   13.17
   3   1   1  202.37   17.41
   4   1   1   17.23    6.23
   4   1   1   19.57    5.02
   5   1   1  271.35   23.20
  -6  -1  -1  179.27   20.02
   6   1   1  177.23   20.18
   6   1   1  165.25   12.71
   7   1   1    2.34    3.77
  -7  -1  -1    8.88    5.58
   7   1   1    8.96    5.35
   7   1   1    7.80    3.12
   8   1   1   82.92   15.53
  -8  -1  -1   87.78   16.67
   8   1   1   80.88    8.55
   8   1   1   70.88   12.30
   9   1   1   12.37    5.15
  -9  -1  -1    7.01    5.46
   9   1   1    5.97    2.40
  10   1   1    7.77    5.04
 -10  -1  -1    5.74    5.29
  11   1   1    6.22    4.86
  12   1   1    7.80    5.39
 -15   0   1   11.16   12.76
 -14   0   1   10.60   13.68
 -13   0   1   18.32   16.90
  13   0  -1    1.02    2.64
 -12   0   1   22.64   11.10
  12   0  -1   -0.67    3.69
 -11   0   1    2.03    4.93
 -11   0   1   -0.53    1.98
  11   0  -1    0.27    1.83
  10   0  -1    0.10    2.95
 -10   0   1    4.28    6.67
 -10   0   1    8.17    9.28
  -9   0   1   -0.89    6.39
   9   0  -1   -1.59    2.29
  -9   0   1   -5.74    5.42
  -8   0   1   -5.31    5.35
   8   0  -1   -5.43    5.16
  -7   0   1   -0.95    5.36
   7   0  -1   -2.49    1.39
   6   0  -1    0.38    1.33
   5   0  -1    4.26    2.45
   4   0  -1   -0.30    1.92
   3   0  -1    2.28    2.92
  -3   0   1    2.50    2.73
   2   0  -1    6.66    4.02
  -2   0   1    8.30    4.34
  -1   0   1   -3.65    1.87
  -1   0   1   -3.25    3.91
   1   0  -1    2.80    2.31
   0   0   1    0.84    0.87
   1   0   1   -0.59    2.29
  -1   0  -1   -4.33    3.17
   2   0   1    0.67    2.11
  -2   0  -1   -3.35    3.56
   3   0   1    8.20    6.58
   3   0   1   32.60    6.36
   4   0   1    4.98    4.41
  -4   0  -1   -0.53    2.15
   4   0   1    3.80    3.57
   4   0   1    7.87    2.94
   5   0   1    0.42    1.18
   5   0   1    2.86    2.24
  -5   0  -1    5.61    3.39
   6   0   1   -2.29    1.91
  -6   0  -1   -6.34    3.41
   7   0   1    2.41    1.60
   7   0   1    2.39    2.81
  -7   0  -1   -0.63    3.17
   8   0   1    2.98    2.28
   8   0   1    6.94    3.07
  -8   0  -1    5.98    5.53
   9   0   1    2.41    2.27
  -9   0  -1   -4.08    3.29
   9   0   1    0.96    1.29
 -10   0  -1  -15.86    8.34
  10   0   1   -3.73    4.39
  11   0   1    0.57    1.81
 -11   0  -1   -3.32    2.44
 -12   0  -1   10.32    8.95
 -13   0  -1   -6.87    7.75
 -15  -1   1   25.77   21.75
 -14  -1   1   -2.93    8.42
  14   1  -1    1.03    3.03
 -13  -1   1   38.79   21.37
  13   1  -1   -0.11    1.27
  12   1  -1   18.09    8.88
 -12  -1   1   33.29   18.55
  11   1  -1    9.00    6.84
 -11  -1   1    6.78    5.24
 -11  -1   1    6.05    6.47
 -10  -1   1   -0.47    2.77
  10   1  -1    0.04    2.18
   9   1  -1    7.79    4.11
  -9  -1   1   -1.50    3.51
   8   1  -1    6.91    6.15
  -8  -1   1    7.84    8.53
   7   1  -1   12.64    5.09
  -7  -1   1    0.21    3.40
  -6  -1   1   15.32    9.46
   6   1  -1   25.23    7.80
  -5  -1   1   45.37    5.38
  -5  -1   1   48.74   12.40
   5   1  -1   65.42   11.27
   4   1  -1   61.79    9.77
  -4  -1   1   61.80    9.07
  -4  -1   1   66.02    6.36
  -3  -1   1  169.51   11.55
  -3  -1   1  159.98   12.32
   3   1  -1  173.37   14.91
  -3  -1   1  163.10   15.83
  -2  -1   1 1954.43   42.02
  -2  -1   1 1930.73   30.25
  -2  -1   1 1931.01   49.40
   2   1  -1 1928.66   45.59
  -1  -1   1  418.06   20.64
   1   1  -1  489.60   21.99
  -1  -1   1  386.02   20.56
   0  -1   1 1043.64   31.43
   0   1  -1 1038.54   22.84
   0  -1   1 1062.07   29.17
  -1   1  -1 2317.35   40.48
   1  -1   1 2315.66   38.21
   1  -1   1 2283.07   48.22
   2  -1   1 1434.22   38.08
  -2   1  -1 1384.24   39.54
   2  -1   1 1533.06   40.08
  -3   1  -1  187.79   12.18
   3  -1   1  200.94   14.90
  -3   1  -1  166.77   16.58
   4  -1   1   44.45    7.21
  -4   1  -1   28.31    6.93
  -5   1  -1  293.94   20.76
   5  -1   1  287.51   16.99
  -6   1  -1  169.33   17.18
   6  -1   1  170.19   13.04
   6  -1   1  136.86   11.41
   7  -1   1    3.35    2.60
   7  -1   1    4.03    2.77
  -7   1  -1    0.98    2.51
  -8   1  -1  102.75   16.47
   8  -1   1   90.46    9.64
   8  -1   1   58.36    8.46
   9  -1   1    4.38    2.53
  -9   1  -1    5.55    3.18
   9  -1   1    3.37    1.26
 -10   1  -1   15.17    7.97
  10  -1   1    9.82    4.46
 -11   1  -1    9.15    7.18
  11  -1   1   -1.65    1.67
 -12   1  -1   17.07    8.68
 -13   1  -1    3.81    3.41
 -14   1  -1    4.25    4.68
 -15  -2   1   13.19    8.69
 -14  -2   1    6.33    7.73
  14   2  -1   -2.79    5.39
 -13  -2   1    6.30    9.19
  13   2  -1   -0.70    1.86
 -12  -2   1   -1.08    6.60
  12   2  -1   -5.39    5.60
 -11  -2   1    3.39    7.54
  11   2  -1    7.88    4.66
 -11  -2   1   12.13    8.03
  10   2  -1   -0.03    2.34
 -10  -2   1   26.55   14.22
  -9  -2   1   20.62   11.70
   9   2  -1    5.91    5.78
   8   2  -1   -0.49    2.54
  -8  -2   1   -4.63    2.49
   7   2  -1   19.32    7.96
  -7  -2   1   11.58    7.75
  -6  -2   1  181.76   23.43
  -6  -2   1  138.79    9.43
   6   2  -1  182.07   20.11
  -5  -2   1  287.16   21.95
  -5  -2   1  298.99   25.98
   5   2  -1  309.51   23.80
  -5  -2   1  285.61   13.06
   4   2  -1   47.62    8.90
   4   2  -1   37.20    6.21
  -4  -2   1   41.72    9.73
  -4  -2   1   44.03    5.78
  -4  -2   1   32.37    5.92
   3   2  -1  366.47   22.59
   3   2  -1  288.64   15.02
   3   2  -1  294.06   16.90
  -3  -2   1  271.61   22.46
  -3  -2   1  328.72   16.86
  -3  -2   1  224.49   13.61
   2   2  -1   32.94    6.51
  -2  -2   1   16.97    4.65
  -2  -2   1   25.21    5.30
  -2  -2   1   13.51    5.07
   2   2  -1   28.06    5.75
  -1  -2   1  614.10   24.21
   1   2  -1  596.28   26.10
  -1  -2   1  600.32   22.22
  -1  -2   1  622.78   23.87
   1   2  -1  645.97   23.60
   0   2  -1    3.51    1.89
   0   2  -1    1.33    1.81
   0  -2   1    2.36    0.85
   0   2  -1    4.80    1.70
   0  -2   1    0.30    0.99
   0  -2   1    1.29    1.92
  -1   2  -1  375.68   16.78
  -1   2  -1  348.57   21.40
   1  -2   1  411.97   20.27
   1  -2   1  413.90   14.37
   2  -2   1  114.89   10.68
   2  -2   1   76.61    5.81
  -2   2  -1  114.14   12.45
   3  -2   1 1145.95   34.84
  -3   2  -1 1077.15   38.18
  -4   2  -1   80.66    8.46
  -4   2  -1   73.51   10.15
   4  -2   1   90.29    9.99
   5  -2   1   18.78    3.51
  -5   2  -1   23.93    6.97
  -5   2  -1    4.61    4.39
   5  -2   1   33.08    7.28
   6  -2   1  376.17   17.22
   6  -2   1  335.60   14.93
  -6   2  -1  467.08   27.54
   6  -2   1  466.59   23.06
   7  -2   1  216.88   16.08
  -7   2  -1  221.91   21.26
   7  -2   1  153.07   11.19
  -8   2  -1    3.59    3.84
   8  -2   1    7.57    3.41
   8  -2   1    6.40    3.18
  -9   2  -1   26.30    9.17
   9  -2   1   21.67    4.74
   9  -2   1   12.75    3.88
 -10   2  -1   33.09   10.75
  10  -2   1    9.43    4.04
 -11   2  -1   -5.89    6.46
 -12   2  -1    3.22    3.80
 -13   2  -1    3.76    4.58
 -14   2  -1    4.65    6.07
 -15  -3   1    5.31    8.66
 -14  -3   1  -26.93   16.46
  14   3  -1    3.29    4.49
 -13  -3   1    6.09    7.89
  13   3  -1   -2.80    3.82
 -12  -3   1    5.77    5.40
  12   3  -1    6.36    5.84
  11   3  -1    0.45    1.82
 -11  -3   1   -9.60    8.82
  10   3  -1   21.51    9.40
 -10  -3   1   18.37   10.01
  -9  -3   1   14.19    8.19
   9   3  -1    8.04    5.56
  -8  -3   1   18.84    7.84
   8   3  -1   23.43    8.97
   7   3  -1  223.94   23.49
  -7  -3   1  234.15   28.53
  -6  -3   1    5.56    3.65
   6   3  -1   10.13    4.01
  -6  -3   1    5.20    6.01
  -6  -3   1   11.81    3.37
   6   3  -1    9.17    4.44
  -5  -3   1   11.02    6.10
   5   3  -1    8.65    2.63
   5   3  -1    7.30    2.17
  -5  -3   1    9.55    3.75
   5   3  -1    9.98    2.86
  -5  -3   1    9.38    2.88
  -4  -3   1   66.68   12.40
   4   3  -1   76.69   11.34
  -4  -3   1   70.85    8.80
  -4  -3   1   75.00    8.16
   4   3  -1   74.55    8.91
   4   3  -1   69.52    8.24
   3   3  -1  108.03   10.58
  -3  -3   1  122.47    9.31
   3   3  -1  119.44   13.47
  -3  -3   1  116.90   10.46
  -3  -3   1  120.15   15.43
   2   3  -1    8.87    4.11
   2   3  -1    1.77    1.15
  -2  -3   1   11.57    4.80
   2   3  -1   19.98    6.12
  -2  -3   1    4.91    1.84
  -2  -3   1   11.43    3.95
   2   3  -1    8.28    3.10
  -2  -3   1    2.50    1.28
  -1  -3   1   75.16    8.85
   1   3  -1   70.22    7.87
   1   3  -1   88.78    9.30
   1   3  -1   79.20    9.72
   1   3  -1   63.40    5.48
  -1  -3   1   67.78    8.66
   0  -3   1  964.54   31.95
   0   3  -1  952.61   33.33
   0   3  -1  956.14   25.20
   0  -3   1  952.24   28.55
   0   3  -1 1004.27   27.76
   1  -3   1  211.39   11.48
   1  -3   1  200.17   15.50
  -1   3  -1  184.39   15.59
  -1   3  -1  209.15   10.87
  -2   3  -1   75.27   10.82
   2  -3   1   85.11   10.43
  -2   3  -1   41.21    5.34
  -3   3  -1    8.57    5.66
   3  -3   1   17.86    5.43
  -4   3  -1   12.64    4.53
   4  -3   1   29.43    6.43
   5  -3   1    8.51    3.95
   6  -3   1   41.08    6.62
   6  -3   1   54.91    8.12
   7  -3   1    9.19    4.70
  -7   3  -1    9.20    5.79
   7  -3   1   11.08    4.31
  -8   3  -1   15.86    5.89
   8  -3   1   18.88    5.91
  -9   3  -1   84.04   15.22
   9  -3   1   72.88   10.43
 -10   3  -1    3.69    6.76
 -11   3  -1    8.77    5.57
 -12   3  -1   -9.54    6.50
 -13   3  -1    3.63    3.32
  15   4  -1    0.47    3.35
 -14  -4   1   21.29   16.24
  14   4  -1   -3.03    4.52
  13   4  -1   -2.24    5.89
 -13  -4   1   -0.49    7.17
 -12  -4   1  -13.27   11.81
  12   4  -1   -1.30    3.56
 -11  -4   1   17.21   11.41
  11   4  -1   -0.35    3.07
 -10  -4   1   41.96   17.35
  10   4  -1   15.70    8.48
   9   4  -1   15.02    7.90
  -9  -4   1    9.54    4.75
   8   4  -1    6.33    3.32
  -8  -4   1   12.23   10.03
   8   4  -1   11.61    7.50
   7   4  -1   34.06   10.52
   7   4  -1   18.18    3.63
  -7  -4   1   34.31   10.61
   7   4  -1   27.73    7.53
   6   4  -1   11.65    4.95
   6   4  -1   11.41    6.17
  -6  -4   1    8.43    6.15
   6   4  -1    8.55    3.00
  -6  -4   1   10.64    3.13
  -5  -4   1   25.91    5.45
   5   4  -1   28.44    6.88
  -5  -4   1   22.74    7.74
   5   4  -1   26.33    6.39
  -5  -4   1   20.00    5.47
   5   4  -1   23.65    4.86
  -4  -4   1   29.20    5.86
   4   4  -1   29.62    5.67
   4   4  -1   30.08    8.12
  -4  -4   1   21.71    8.09
   4   4  -1   23.16    5.14
  -4  -4   1   28.11    6.69
   3   4  -1   11.23    3.89
  -3  -4   1   10.79    5.19
   3   4  -1    6.61    2.43
   3   4  -1    9.36    3.41
  -3  -4   1   10.51    3.69
  -3  -4   1   12.33    4.29
   2   4  -1  162.34   14.80
   2   4  -1  192.63   11.45
  -2  -4   1  190.30   15.19
  -2  -4   1  189.24   11.45
   2   4  -1  197.39   16.77
   1   4  -1  985.08   34.13
  -1  -4   1  936.35   34.39
   1   4  -1  899.76   34.47
   1   4  -1  994.50   33.70
   1   4  -1  945.71   26.86
   0  -4   1  813.69   32.01
   0   4  -1  788.73   33.09
   0   4  -1  896.34   28.51
   1  -4   1  753.33   33.83
  -1   4  -1  875.83   25.95
   2  -4   1  214.15   17.44
  -2   4  -1  203.26    9.88
   3  -4   1   21.67    5.85
   4  -4   1   18.42    5.91
   5  -4   1   16.09    5.29
   6  -4   1   10.04    4.81
   7  -4   1    9.83    4.12
   7  -4   1   13.23    4.46
   8  -4   1   27.47    6.72
   8  -4   1   46.78    8.93
  -8   4  -1   49.49   11.43
  -9   4  -1   -1.20    1.89
   9  -4   1   -0.04    1.92
 -10   4  -1   68.21   15.20
 -11   4  -1   18.47    9.75
 -12   4  -1    6.18    5.40
 -13   4  -1    0.02    5.80
  15   5  -1   -0.18    2.73
  14   5  -1   -2.47    5.80
  13   5  -1    0.81    1.78
  12   5  -1    6.89    6.04
 -12  -5   1   -3.05    7.60
  11   5  -1    1.44    3.73
 -11  -5   1   22.98   13.59
  10   5  -1   29.36   11.76
 -10  -5   1   23.92   12.79
  -9  -5   1   14.73   11.71
   9   5  -1   26.64    8.86
   9   5  -1   28.34   10.09
   8   5  -1   38.07    9.91
   8   5  -1   38.64   11.78
  -8  -5   1   34.50   11.88
   7   5  -1   64.13   12.28
   7   5  -1   71.53   14.44
   7   5  -1   45.17    7.37
  -7  -5   1   69.27   16.42
  -6  -5   1  325.36   21.41
   6   5  -1  230.41   16.89
   6   5  -1  318.80   25.19
  -6  -5   1  298.69   31.94
   6   5  -1  325.50   28.24
  -5  -5   1    9.85    3.91
   5   5  -1   10.88    4.87
   5   5  -1    9.62    4.10
  -5  -5   1   15.57    4.98
  -5  -5   1   18.80    6.86
   4   5  -1  254.73   17.53
  -4  -5   1  282.20   22.68
   4   5  -1  231.03   21.62
  -4  -5   1  240.62   18.91
   3   5  -1  622.24   25.67
  -3  -5   1  614.89   29.87
  -3  -5   1  639.23   28.37
   3   5  -1  598.15   32.94
   2   5  -1  553.91   23.15
  -2  -5   1  556.51   28.41
   2   5  -1  557.28   29.36
   1   5  -1 1136.72   35.05
  -1  -5   1 1115.27   39.91
   1   5  -1 1153.43   38.94
   0   5  -1  261.52   16.51
   0  -5   1  229.82   18.20
   1  -5   1  598.32   29.90
  -1   5  -1  623.87   23.76
   2  -5   1   96.43   12.25
  -2   5  -1   80.02    7.70
  -3   5  -1  445.26   13.96
   3  -5   1  589.72   30.75
   4  -5   1   29.46    8.06
   5  -5   1   14.50    5.41
   6  -5   1   45.49   10.40
   7  -5   1    4.22    3.59
   8  -5   1   13.69    5.49
   9  -5   1    2.80    3.12
 -10   5  -1   30.95   11.27
 -11   5  -1   -2.32    3.42
 -12   5  -1    7.17    4.60
  15   6  -1    2.15    4.97
  14   6  -1    1.97    5.01
  13   6  -1    3.02    4.72
  12   6  -1   -1.73    3.64
  11   6  -1   16.86   10.13
  10   6  -1   -0.98    5.57
  10   6  -1    1.77    3.24
   9   6  -1   15.19    7.24
   9   6  -1   17.86    8.36
   8   6  -1   30.61   10.19
   8   6  -1   26.91    8.45
   7   6  -1   -0.77    5.96
   7   6  -1    4.48    4.48
  -6  -6   1   83.69   11.89
   6   6  -1   92.14   16.00
   5   6  -1    6.64    4.18
   5   6  -1    3.15    2.48
  -5  -6   1   -0.95    2.42
  -5  -6   1    6.75    4.46
   4   6  -1   10.44    5.00
   4   6  -1   15.95    4.85
  -4  -6   1   16.61    5.92
  -4  -6   1   16.82    5.80
  -3  -6   1  244.05   20.73
  -3  -6   1  215.70   17.97
   3   6  -1  240.94   21.75
   3   6  -1  252.95   18.09
  -2  -6   1  108.00   13.57
   2   6  -1  117.47   12.25
   2   6  -1  108.14   13.63
   1   6  -1    2.25    1.14
   1   6  -1   -3.01    2.99
   0   6  -1    1.83    2.11
   0  -6   1    0.42    3.91
  -1   6  -1   31.23    5.66
   1  -6   1   31.76    7.30
  -2   6  -1   28.37    5.18
   2  -6   1   29.23    7.99
   3  -6   1  213.79   19.82
  -3   6  -1  184.30   11.07
  -4   6  -1   12.84    2.25
   4  -6   1   32.43    8.21
   5  -6   1   56.48   10.65
   6  -6   1   44.61    9.94
   7  -6   1   11.56    5.42
   8  -6   1    8.25    3.87
   9  -6   1    3.05    2.91
 -10   6  -1    2.45    4.48
  10  -6   1    1.19    2.93
 -11   6  -1    6.23    4.83
 -12   6  -1   14.87    8.21
  15   7  -1   -1.67    4.26
  14   7  -1   -0.11    1.82
  13   7  -1   10.14    8.44
  12   7  -1    1.82    6.39
  11   7  -1    3.51    4.69
  11   7  -1    4.16    5.48
  10   7  -1   -7.95    8.92
  10   7  -1    0.42    1.34
   9   7  -1    9.33    8.17
   9   7  -1    9.76    5.90
   8   7  -1    4.68    5.19
   8   7  -1    6.20    5.44
   7   7  -1   26.68    9.25
   6   7  -1   33.76    8.95
  -6  -7   1   49.87   10.73
   6   7  -1   55.86   10.78
   5   7  -1    5.42    4.50
  -5  -7   1    5.69    4.99
   5   7  -1    9.39    6.78
  -4  -7   1   10.81    6.14
  -4  -7   1    4.47    3.50
   4   7  -1    3.33    3.46
   4   7  -1    5.25    5.55
   3   7  -1    6.92    3.52
  -3  -7   1    6.04    1.70
   3   7  -1    3.32    2.57
  -3  -7   1    0.66    0.97
   2   7  -1  216.00   18.82
   2   7  -1  201.91   19.53
  -2  -7   1  219.22   21.26
   1   7  -1    7.06    3.83
   1   7  -1    3.00    3.11
  -1  -7   1    5.03    3.47
   0   7  -1  587.21   33.09
   0  -7   1  593.52   34.74
   1  -7   1   21.59    7.32
   2  -7   1  113.27   15.87
   3  -7   1    5.60    4.22
  -4   7  -1   33.89    4.87
   4  -7   1   39.46    9.14
   5  -7   1   13.61    6.20
   6  -7   1   42.69   10.00
   7  -7   1   -6.73    3.99
   8  -7   1   13.01    4.28
   9  -7   1   64.30   12.79
  10  -7   1    2.69    4.19
 -11   7  -1    4.57    3.98
  15   8  -1    1.98    6.48
  14   8  -1   -4.00    5.36
  13   8  -1   11.65   10.29
  12   8  -1    1.11    3.30
  11   8  -1   16.68    8.37
  11   8  -1   10.72    7.22
  10   8  -1   18.26    9.92
  10   8  -1   11.82    9.76
   9   8  -1    2.20    5.37
   9   8  -1    9.50    7.44
   8   8  -1   56.49   14.76
   8   8  -1   57.13   14.84
   7   8  -1   13.39    9.65
   7   8  -1   16.75    8.01
   6   8  -1    1.47    3.90
   6   8  -1    2.43    2.36
   5   8  -1    5.32    3.25
  -5  -8   1    2.67    3.97
   5   8  -1    7.99    5.13
   4   8  -1   18.44    6.46
  -4  -8   1   21.23    7.47
   4   8  -1   26.11    9.35
   3   8  -1   22.71    7.07
  -3  -8   1   28.15    8.62
   3   8  -1   14.46    4.83
  -2  -8   1  355.68   28.85
   2   8  -1  380.71   27.45
   2   8  -1  338.29   27.22
   1   8  -1  484.30   32.04
  -1  -8   1  476.97   33.35
   0   8  -1   27.26    8.47
   0  -8   1   28.64    7.75
   1  -8   1  825.41   43.58
   2  -8   1   65.20   12.15
   3  -8   1   35.76    9.20
   4  -8   1  119.14   17.38
  -5   8  -1    4.74    1.87
   5  -8   1    2.48    3.45
   6  -8   1   19.11    7.74
   7  -8   1   87.11   15.51
   8  -8   1   11.32    5.93
   9  -8   1    3.02    3.76
  10  -8   1  102.22   17.27
  14   9  -1    0.28    3.61
  13   9  -1    4.17    5.25
  12   9  -1   18.35   12.37
  12   9  -1    7.38    7.26
  11   9  -1    4.18    3.98
  11   9  -1   -0.15    4.54
  10   9  -1   20.48   11.12
  10   9  -1   26.87   11.98
   9   9  -1    3.39    3.24
   9   9  -1    7.31    7.56
   8   9  -1   17.12   10.82
   7   9  -1  118.13   21.53
   7   9  -1  146.56   20.78
   6   9  -1    3.68    3.56
   6   9  -1    3.68    4.39
  -5  -9   1    5.57    4.64
   5   9  -1   17.59    6.66
   5   9  -1   16.70   10.25
   4   9  -1   52.81   13.00
  -4  -9   1   46.02   10.54
   4   9  -1   51.68   10.26
   3   9  -1   59.55   11.81
  -3  -9   1   57.86   13.52
   3   9  -1   51.90   11.85
   2   9  -1   52.44   12.41
   2   9  -1   55.92   11.48
  -2  -9   1   54.17   11.70
  -1  -9   1   14.82    6.55
   1   9  -1   11.30    7.30
   0   9  -1   40.83    9.79
   0  -9   1   46.94   10.27
  -1   9  -1   25.57    7.95
   1  -9   1   28.04    8.54
   2  -9   1  144.19   20.02
   3  -9   1   18.81    7.34
   4  -9   1   16.45    7.72
   5  -9   1   65.38   13.36
   6  -9   1   56.92   12.94
   7  -9   1   20.88    7.86
   8  -9   1   22.83    8.52
   9  -9   1   20.04    7.93
  10  -9   1    6.00    4.60
  14  10  -1    3.09    5.58
  13  10  -1   20.55   12.59
  12  10  -1    0.72    4.43
  12  10  -1    0.52    1.82
  11  10  -1   -1.14    4.05
  11  10  -1   -0.60    1.86
  10  10  -1    4.25    3.61
  10  10  -1    3.48    2.23
   9  10  -1    5.93    4.89
   9  10  -1    4.36    4.08
   8  10  -1   29.09   10.43
   8  10  -1   20.53    9.86
   7  10  -1   54.71   13.03
   7  10  -1   36.45   13.72
   6  10  -1   17.22    9.41
   6  10  -1    6.24    3.82
   5  10  -1   13.03    7.25
   5  10  -1    8.71    4.99
  -5 -10   1    5.48    5.23
   4  10  -1    2.45    1.93
  -4 -10   1    5.78    5.46
   4  10  -1   -3.42    3.11
   3  10  -1   38.96   11.83
   3  10  -1   35.15    9.23
  -3 -10   1   33.51    9.93
   2  10  -1   13.15    7.37
  -2 -10   1   12.50    5.30
   2  10  -1    8.05    4.11
   1  10  -1   11.27    6.15
  -1 -10   1    7.17    4.17
   0 -10   1   16.31    7.31
   0  10  -1    2.09    2.26
   1 -10   1   46.96   12.54
  -1  10  -1   51.42   12.27
   2 -10   1    8.84    5.51
   3 -10   1   26.44    8.22
   4 -10   1    4.40    3.76
   5 -10   1   56.64   12.79
   6 -10   1    6.94    4.10
   7 -10   1    9.20    5.95
   8 -10   1   10.03    5.95
   9 -10   1    3.79    1.58
  13  11  -1    3.45    8.29
  12  11  -1   -4.09    5.95
  11  11  -1   -2.80    5.84
  11  11  -1    9.28    7.95
  10  11  -1    1.63    4.59
  10  11  -1    9.15   10.31
   9  11  -1   12.71   10.41
   8  11  -1   36.50   12.22
   8  11  -1   39.86   13.89
   7  11  -1    1.27    2.84
   7  11  -1    5.15    7.03
   6  11  -1   45.15   14.83
   6  11  -1   40.80   10.73
   5  11  -1   14.52    5.51
   5  11  -1   10.05    5.09
   4  11  -1    7.48    8.10
  -4 -11   1   11.66    5.74
   4  11  -1    7.06    4.44
   3  11  -1   22.67    8.39
  -3 -11   1   11.65    4.47
   3  11  -1   23.02    8.41
  -2 -11   1  153.13   21.92
   2  11  -1  159.53   21.99
  -1 -11   1   10.56    4.63
   1  11  -1    5.29    2.98
   0  11  -1  152.50   22.22
   0 -11   1  186.59   23.62
   1 -11   1   37.40   11.06
  -1  11  -1   44.09   12.08
   2 -11   1   16.33    9.03
  -2  11  -1   26.87   11.89
   3 -11   1    6.93    3.70
   4 -11   1   18.32    8.02
   5 -11   1    8.29    5.40
   6 -11   1   17.77    6.97
   7 -11   1   10.30    5.93
   8 -11   1   10.97    5.27
   9 -11   1   21.65    7.99
  12  12  -1   -3.93    9.28
  11  12  -1   10.33   12.70
  10  12  -1    0.87    5.15
  10  12  -1    8.62    8.52
   9  12  -1   46.61   16.88
   8  12  -1    1.34    5.33
   7  12  -1    4.93    2.48
   7  12  -1   10.54   10.32
   6  12  -1   51.60   11.81
   6  12  -1   63.59   17.66
   5  12  -1  132.40   23.95
   5  12  -1   98.52   16.16
   4  12  -1   38.74   10.93
   4  12  -1   39.16   10.58
   3  12  -1   12.35    5.65
  -3 -12   1   12.69    6.23
   3  12  -1   11.48    6.87
   2  12  -1   52.16   14.26
  -2 -12   1   49.23   13.03
   2  12  -1   43.68   12.06
  -1 -12   1  156.24   23.06
   1  12  -1  167.84   24.16
   0 -12   1   27.77    9.86
   0  12  -1   23.92    9.02
   1 -12   1   28.69    9.28
  -1  12  -1   26.02   10.61
  -2  12  -1    4.52    1.83
   2 -12   1   16.72    8.05
   3 -12   1   19.67    8.37
  -3  12  -1   17.95   11.63
   4 -12   1   17.93    8.14
   5 -12   1   21.32    8.66
   6 -12   1   26.28    9.18
   7 -12   1   19.64    9.92
   8 -12   1   -2.38    4.59
  11  13  -1    9.66   10.74
  10  13  -1    4.58    4.37
  10  13  -1   -3.67    4.66
   9  13  -1   13.37    8.27
   8  13  -1   13.61   10.70
   7  13  -1   -3.80    3.39
   6  13  -1    4.38    2.99
   6  13  -1    8.52    5.06
   5  13  -1   31.36   12.28
   5  13  -1   16.10    7.20
   4  13  -1   13.89    6.50
   4  13  -1   19.71    7.89
   3  13  -1   14.95    8.80
  -3 -13   1   18.75    7.96
   3  13  -1   13.65    7.07
   2  13  -1   44.03   13.09
   2  13  -1   61.53   15.32
  -2 -13   1   49.27   14.25
  -1 -13   1  143.87   23.53
   1  13  -1  143.07   23.12
   0 -13   1   51.51   13.39
   0  13  -1   49.48   13.79
   1 -13   1   38.11   12.47
  -1  13  -1   20.32    9.91
   2 -13   1  111.48   20.18
  -2  13  -1  109.37   22.65
   3 -13   1   81.88   17.77
  -3  13  -1  104.44   23.89
   4 -13   1    2.75    5.94
  -4  13  -1    0.73    5.07
   5 -13   1   32.62   11.00
   6 -13   1   11.04    6.24
   7 -13   1    3.41    6.83
  10  14  -1   -4.74    9.23
   9  14  -1   10.10    8.85
   8  14  -1   28.39   12.08
   7  14  -1   -1.44    6.12
   6  14  -1    4.58    6.75
   5  14  -1    5.22    6.31
   5  14  -1    5.02    4.26
   4  14  -1   40.98   14.35
   4  14  -1   23.68    8.97
   3  14  -1   10.75    6.21
   3  14  -1    0.22    3.21
   2  14  -1   -4.43    2.55
   2  14  -1    8.99    6.21
  -1 -14   1    1.39    4.50
   1  14  -1   -2.53    4.41
   0 -14   1   -3.19    3.29
   0  14  -1    3.14    4.57
  -1  14  -1  -12.07    7.45
   1 -14   1    5.74    7.22
   2 -14   1   12.16    4.88
  -2  14  -1    4.66    2.85
   3 -14   1    5.75    5.74
  -3  14  -1    0.55    3.22
  -4  14  -1   20.14   11.32
   4 -14   1   34.03   12.52
   5 -14   1    6.88    1.95
  -5  14  -1    5.16    6.39
   6 -14   1   13.83    7.43
   9  15  -1   16.32    9.95
   8  15  -1    8.55    9.40
   7  15  -1   14.99    9.88
   6  15  -1   10.32    9.76
   5  15  -1   -0.84    2.47
   5  15  -1    8.98    8.77
   4  15  -1    1.35    2.32
   4  15  -1   -4.13    2.42
   3  15  -1    7.63    4.74
   3  15  -1    1.88    3.75
   2  15  -1   17.66    9.82
   2  15  -1   12.01    7.10
   1  15  -1    3.05    5.03
   1  15  -1   14.07    8.25
   0 -15   1   31.42   10.73
   0  15  -1   25.00   11.39
  -1  15  -1    8.90    7.60
   1 -15   1    6.88    3.33
   2 -15   1   22.50    9.81
  -2  15  -1   18.40    9.73
   3 -15   1   -8.29    4.75
  -3  15  -1   -1.81    4.97
   4 -15   1   -4.69    2.28
  -4  15  -1    0.01    6.50
  -5  15  -1   -4.19    8.41
  -6  15  -1    7.77    4.78
   8  16  -1    9.22    7.41
   7  16  -1   14.82   10.90
   6  16  -1    4.39    5.64
   5  16  -1   -1.77    4.08
   4  16  -1    5.68    5.45
   4  16  -1    7.30    6.61
   3  16  -1    9.16    8.01
   3  16  -1    0.96    3.05
   2  16  -1   -2.08    5.14
   2  16  -1   -4.20    6.06
   1  16  -1  -10.27    6.90
   1  16  -1    2.67    2.14
   0  16  -1   25.67    9.64
   0  16  -1   18.27    7.34
  -1  16  -1    9.09    8.54
  -1  16  -1    1.55    4.98
  -2  16  -1    7.43    5.18
  -2  16  -1   10.10    8.28
  -3  16  -1    1.81    2.58
  -4  16  -1   18.15   11.46
  -5  16  -1   10.09   10.85
  -6  16  -1   -3.97    8.05
  -7  16  -1    0.52    5.72
  -8  16  -1    9.20   12.73
   7  17  -1   30.48   14.79
   6  17  -1    5.08    4.30
   5  17  -1    6.20    5.50
   4  17  -1   21.13   11.46
   3  17  -1   -1.48    1.98
   3  17  -1   -4.75    3.95
   2  17  -1   -2.86    6.60
   2  17  -1    9.44    7.88
   1  17  -1    2.81    5.28
   1  17  -1    0.00    2.06
   0  17  -1   -1.93    3.24
   0  17  -1    2.01    1.80
  -1  17  -1    3.89    5.66
  -1  17  -1   -6.81    7.38
  -2  17  -1    2.82    3.85
  -3  17  -1   15.99   12.17
  -4  17  -1    0.50    6.04
  -5  17  -1   11.11   11.34
  -6  17  -1  -13.92   11.42
  -7  17  -1   -1.87    9.60
  -8  17  -1    1.92    9.22
   6  18  -1    6.85    6.84
   5  18  -1    3.45    4.70
   4  18  -1   11.75    8.93
   3  18  -1    5.85    2.52
   2  18  -1   -8.00    6.78
   2  18  -1   -1.45    1.50
   1  18  -1    4.16    5.34
   1  18  -1    0.58    1.77
   0  18  -1    6.57    7.66
   0  18  -1    1.11    4.56
  -1  18  -1    2.96    5.78
  -1  18  -1    7.37    5.98
  -2  18  -1   -5.05    6.45
  -3  18  -1    8.30   11.09
  -4  18  -1   11.17   11.26
  -5  18  -1    4.11    5.83
  -6  18  -1   14.39   12.35
   5  19  -1    4.13    5.19
   4  19  -1   -0.17    5.40
   3  19  -1   12.32    9.60
   2  19  -1   -9.63    8.59
   1  19  -1   -4.86    6.62
   1  19  -1    5.55    6.81
   0  19  -1    6.39    7.62
   0  19  -1   -5.71    5.58
  -1  19  -1    1.10    3.64
  -2  19  -1   -1.10    4.15
  -3  19  -1   -2.23    2.38
  -4  19  -1   11.90   11.08
  -5  19  -1    0.83    3.64
   3  20  -1    4.94    5.07
   2  20  -1    7.61    4.71
   1  20  -1    4.39    6.00
   0  20  -1   -6.42    7.88
  -1  20  -1   17.75   11.51
  -2  20  -1    1.72    4.75
  -3  20  -1   -2.11    5.22
  -2  19   2    8.97    5.98
  -1  19   2   -0.20    4.08
   0  19   2   16.04   11.57
   1  19   2   -3.44    4.05
   2  19   2   13.39   10.45
   3  19   2    0.73    5.14
  -4  18   2   20.76   12.69
  -3  18   2    1.44    3.05
  -2  18   2    0.42    6.94
  -1  18   2    5.45    6.49
   0  18   2   -4.10    7.99
   1  18   2   -5.37    5.02
   2  18   2   -3.08    4.17
   3  18   2    6.58    7.22
   4  18   2    6.91    9.30
   5  18   2   -0.95    3.08
   6  18   2   -5.23    8.46
  -6  17   2   10.62   11.06
  -5  17   2   -0.29    5.71
  -4  17   2    9.49    9.44
  -3  17   2    1.34    4.58
  -2  17   2    4.66    6.31
  -1  17   2    1.61    8.40
   0  17   2   -3.92    4.79
   1  17   2    6.89    5.44
   2  17   2    7.39    5.49
   3  17   2    2.76    4.54
   4  17   2    2.89    3.54
   5  17   2    6.29    7.81
   6  17   2   -5.74    6.15
   7  17   2   10.91    9.49
   8  17   2    3.86    3.80
  -8  16   2   12.86   14.67
  -7  16   2   -5.93    9.28
  -6  16   2    0.27    3.18
  -5  16   2    0.88    6.87
  -4  16   2    7.25   11.08
  -3  16   2   13.17   10.60
  -2  16   2    2.52    6.41
  -1  16   2   37.98   15.79
   0  16   2    7.57    6.68
   1  16   2   58.12   18.44
   2  16   2   17.48   11.56
   3  16   2   10.25    8.66
   4  16   2    4.78    2.23
   5  16   2   -1.54    3.21
   6  16   2   -4.97    5.48
   7  16   2   -9.36    8.00
   8  16   2   -0.66    3.44
   9  16   2    0.70    1.95
  -9  15   2   19.66   14.44
  -8  15   2    6.46    9.51
  -7  15   2    7.12    7.90
  -6  15   2   -3.68    9.13
  -5  15   2   -2.74    2.24
  -4  15   2    9.80    9.73
  -3  15   2   -2.39    4.03
  -2  15   2    2.19    4.14
  -1  15   2  -13.28    9.34
   0  15   2   -0.48    2.45
   1  15   2   -0.16    3.77
   2  15   2    4.33    4.70
   3  15   2    0.81    2.59
   4  15   2    7.32    7.92
   5  15   2   13.26   10.37
   6  15   2    3.79    3.93
   7  15   2   -1.70    7.00
   8  15   2    3.36    3.04
   9  15   2   -5.04    7.14
  10  15   2   -8.54    6.86
 -10  14   2  -10.32   12.92
  -9  14   2   -1.33    5.12
  -8  14   2   -4.30    8.47
  -7  14   2   -3.94    9.44
  -6  14   2    6.54    7.90
  -5  14   2   24.98   16.10
  -4  14   2   -1.34    6.71
  -3  14   2   20.02   11.14
  -2  14   2   15.86    9.89
  -1  14   2   14.32    6.41
   0  14   2   -2.18    3.39
   1  14   2   91.67   21.29
   2  14   2   63.43   17.50
   3  14   2   13.47    8.99
   4  14   2   19.49   11.13
   5  14   2   48.07   16.15
   6  14   2   -0.40    5.61
   7  14   2    9.17    5.99
   8  14   2    7.05    6.62
   9  14   2   -1.13    2.60
  10  14   2    7.59    8.45
  11  14   2    3.76    6.26
 -11  13   2   19.29   16.48
 -10  13   2    0.44    5.39
  -9  13   2    6.52    8.46
  -8  13   2    7.41    3.75
  -7  13   2   -3.85    4.79
  -6  13   2   14.16   12.12
  -5  13   2    8.97    9.43
  -4  13   2   -4.19    9.24
  -3  13   2   21.51   10.78
  -2  13   2    8.92    8.53
  -1  13   2   40.28   13.75
   0  13   2   72.59   18.37
   1  13   2   81.38   19.27
   2  13   2    9.50    9.03
   3  13   2   36.25   13.54
   4  13   2   38.51   13.05
   5  13   2   -1.33    4.95
   6  13   2   61.16   16.69
   7  13   2   -0.85    1.73
   8  13   2   12.14    8.51
   9  13   2    3.49    5.45
  10  13   2   -0.28    2.93
  11  13   2   -0.56    1.43
 -12  12   2   30.44   20.70
 -11  12   2    7.69   11.08
 -10  12   2   -1.46    9.16
  -9  12   2   -2.63    6.76
  -8  12   2    8.28   10.21
  -7  12   2  -11.71    8.48
  -6  12   2   -7.79   10.11
  -5  12   2   -7.70    7.28
  -4  12   2   -1.43    2.47
  -3  12   2    0.18    4.71
  -2  12   2    1.75    7.66
  -1  12   2   67.23   17.71
   0  12   2  246.38   33.08
   1  12   2   45.64   14.29
   2  12   2   21.37   10.92
   3  12   2    3.89    5.06
   4  12   2   13.47    9.36
   5  12   2   -5.85    6.85
   6  12   2   -0.99    2.84
   7  12   2   -7.57    5.90
   8  12   2    4.75    6.42
   9  12   2    8.29    5.40
  10  12   2   -0.71    2.69
  11  12   2   19.87   12.59
  11  12   2    9.53    9.00
  12  12   2   14.57   12.43
 -13  11   2  -10.01   10.75
 -12  11   2   17.32   14.73
 -11  11   2    7.45   12.54
 -10  11   2   -8.17   10.50
  -9  11   2   -1.76    8.77
  -8  11   2   35.50   16.26
  -7  11   2   14.21   11.37
  -6  11   2   31.30   14.76
  -5  11   2   12.08    7.28
  -4  11   2    2.74    9.13
  -3  11   2   23.25   10.89
  -2  11   2    0.25    4.60
  -1  11   2    9.76    7.49
   0  11   2   80.54   18.03
   1  11   2    7.51    6.63
   2  11   2    1.64    3.57
   3  11   2    5.83    6.46
   4  11   2    9.67    5.47
   5  11   2   26.75   11.17
   6  11   2    5.48    5.07
   7  11   2   11.81    7.52
   8  11   2   13.83    8.28
   9  11   2    3.05    6.34
  10  11   2    1.84    2.81
  11  11   2   -3.57    5.24
  12  11   2    1.13    3.39
  12  11   2    0.91    5.21
  13  11   2   -4.11    5.54
 -11  10   2   11.82   13.11
 -10  10   2    8.21    7.86
  -9  10   2    6.14    9.10
  -8  10   2    8.64    8.56
  -7  10   2  101.01   26.08
  -6  10   2    6.75    6.79
  -5  10   2  -10.16    9.05
  -4  10   2   16.79    7.70
  -3  10   2   66.55   16.64
  -2  10   2   -7.78    5.32
  -1  10   2   18.10    8.35
   0  10   2   -1.78    2.98
   1  10   2   15.22    7.51
   2  10   2    1.78    3.00
   3  10   2   14.72    7.08
   4  10   2   19.66    8.46
   5  10   2   -4.91    6.93
   6  10   2   -3.74    2.66
   7  10   2   33.30   13.32
   8  10   2    1.14    5.00
   9  10   2    2.95    6.02
  10  10   2   11.42    9.58
  11  10   2   -4.24    4.86
  12  10   2    1.97    3.47
  12  10   2    0.00    3.29
  13  10   2    0.16    2.97
  14  10   2    2.71    4.80
  -9   9   2    3.51    3.43
  -8   9   2   19.24   11.60
  -7   9   2   82.26   23.40
  -6   9   2   31.28   13.52
  -5   9   2   39.17   13.91
  -4   9   2   34.48   11.21
  -3   9   2   38.92   12.75
  -2   9   2   18.67    8.06
  -1   9   2  312.65   32.92
   0   9   2   14.37    8.54
   1   9   2   39.57   12.10
   2   9   2    1.05    4.33
   3   9   2   31.84   12.15
   4   9   2   -0.21    5.35
   5   9   2   25.43    9.16
   6   9   2   53.01   13.87
   7   9   2   18.50    9.14
   8   9   2    6.88    5.47
   9   9   2   -0.93    4.55
  10   9   2   -4.07    4.45
  10   9   2    0.34    4.83
  11   9   2   -6.18    4.95
  12   9   2    0.22    3.52
  12   9   2    5.62    5.80
  13   9   2   -1.48    5.33
  13   9   2   10.83    9.52
  14   9   2   -1.47    5.27
  -8   8   2   11.50   10.22
  -7   8   2    2.55    2.08
  -6   8   2    1.95    4.48
  -5   8   2    4.53    3.12
  -4   8   2   57.05   15.50
  -3   8   2    9.35    6.85
  -2   8   2   32.05   11.39
  -1   8   2   17.82    8.49
   0   8   2  581.60   42.08
   1   8   2   69.71   14.20
   2   8   2   38.72   10.93
   3   8   2   25.71    9.44
   4   8   2    3.76    5.33
   5   8   2   15.07    7.20
   6   8   2    5.69    3.41
   7   8   2    7.86    5.86
   8   8   2   13.51    8.40
   9   8   2    7.30    5.33
  10   8   2   11.84    8.28
  11   8   2   -6.15    5.94
  12   8   2   -3.41    3.88
  12   8   2   -5.12    7.65
  13   8   2   12.34    8.64
  13   8   2    8.25    9.51
  -7   7   2   10.26    7.25
  -6   7   2   11.37    6.32
  -5   7   2   75.13   17.60
  -4   7   2   14.87    8.37
  -3   7   2    2.16    4.03
  -2   7   2  129.29   20.09
  -1   7   2   68.21   14.05
   0   7   2   34.15   10.11
   1   7   2   44.57   11.50
   2   7   2   49.15   11.36
   3   7   2    7.54    5.31
   4   7   2   53.29   13.03
   5   7   2   14.12    8.33
   6   7   2    2.32    3.28
   7   7   2    7.75    5.13
   8   7   2   46.28   14.79
   9   7   2    0.70    4.18
   9   7   2   -0.52    2.95
  10   7   2    3.95    3.20
  11   7   2    7.71    6.79
  12   7   2    2.71    4.01
  12   7   2    2.06    3.90
  13   7   2    1.35    3.40
  13   7   2    0.53    3.31
  -6   6   2  -10.35    6.67
  -6   6   2   -1.35    2.11
  -5   6   2  112.62   17.95
  -5   6   2  126.22   22.87
  -4   6   2    6.83    5.05
  -4   6   2    5.92    4.13
  -3   6   2  207.63   22.12
  -3   6   2  227.57   26.81
  -2   6   2   76.61   14.16
  -1   6   2  343.94   29.21
   0   6   2    4.52    4.94
   1   6   2  167.51   20.68
   2   6   2  111.45   17.50
   3   6   2  159.63   21.16
   4   6   2    0.27    2.53
   5   6   2    7.02    8.60
   6   6   2    5.18    3.18
   7   6   2   37.57   12.05
   8   6   2    5.88    7.48
   9   6   2    6.45    6.22
  10   6   2   -0.13    2.62
  11   6   2    6.14    3.79
  12   6   2   -4.90    5.70
  12   6   2   -2.33    6.87
  13   6   2    0.28    5.04
  13   6   2   -0.58    3.48
 -15   5   2  -11.63   10.47
 -14   5   2   13.86   12.93
  -9   5   2    5.43    7.42
  -8   5   2   57.48   13.89
  -7   5   2   64.30   15.01
  -6   5   2   -0.74    4.21
  -5   5   2   44.97   13.08
  -5   5   2   31.84    8.90
  -4   5   2   41.67   11.67
  -4   5   2   40.28   10.22
  -3   5   2  199.38   23.20
  -3   5   2  182.85   19.80
  -2   5   2   14.57    5.76
  -2   5   2   11.85    5.23
  -1   5   2  445.98   30.03
  -1   5   2  453.97   31.67
   0   5   2   22.60    6.81
   0   5   2   30.62    8.31
   1   5   2  205.57   21.98
   2   5   2   13.98    5.95
   3   5   2   70.86   14.03
   4   5   2   62.59   13.98
   5   5   2   -3.50    5.22
   6   5   2   11.85    4.39
  -6  -5  -2    5.91    3.41
   7   5   2   21.54    9.27
   8   5   2    3.24    3.55
   9   5   2    4.15    3.67
  10   5   2    2.01    3.32
  11   5   2   10.92    8.25
  11   5   2    7.18    5.21
  12   5   2    5.32    6.39
  12   5   2    4.82    4.41
  13   5   2   -2.32    3.72
 -15   4   2   12.27   13.25
 -14   4   2   -3.79   12.62
 -13   4   2   44.10   21.00
 -11   4   2    5.10    9.07
 -10   4   2    1.90    2.34
  -9   4   2    1.96    6.92
  -8   4   2  233.82   27.95
  -7   4   2   23.00    8.60
  -6   4   2   18.82    6.10
  -5   4   2  397.72   35.46
  -5   4   2  350.77   30.31
  -4   4   2  213.75   24.68
  -4   4   2  186.16   21.99
  -3   4   2    0.16    2.84
  -3   4   2    2.44    1.97
  -2   4   2  803.81   40.81
  -2   4   2  826.62   40.51
  -1   4   2  210.78   21.49
  -1   4   2  240.52   21.69
   0   4   2  123.72   15.63
   0   4   2  124.26   14.70
   1   4   2  469.34   31.21
   1   4   2  449.77   27.39
   2   4   2  132.14   16.25
   2   4   2   95.29   17.18
   3   4   2   27.56    7.29
   4   4   2  176.04   21.15
  -4  -4  -2  100.17   13.29
   5   4   2   77.62   16.94
   6   4   2   17.22    6.78
   7   4   2   12.42    7.16
   7   4   2   24.47    9.32
   8   4   2    3.93    7.07
   9   4   2  133.48   23.16
  10   4   2    9.79    5.72
  11   4   2   -0.37    2.50
  11   4   2    1.60    3.98
  12   4   2    2.53    5.40
  12   4   2   -1.65    2.37
 -15   3   2   -2.68    8.90
 -14   3   2   -4.63    9.65
 -13   3   2   15.62   11.56
 -12   3   2   -1.17    5.28
 -11   3   2    3.55    4.00
 -10   3   2   45.38   15.01
  -9   3   2    9.82    7.90
  -8   3   2    7.85    5.28
  -7   3   2   16.04    5.45
  -6   3   2   10.47    8.99
  -5   3   2    3.01    1.68
  -4   3   2   61.73   15.12
  -4   3   2   64.49   15.26
  -3   3   2  205.43   20.90
  -3   3   2  222.05   21.93
  -2   3   2   15.17    4.84
  -2   3   2   18.30    6.23
  -1   3   2   41.24    9.38
  -1   3   2   42.21    9.76
   0   3   2  508.69   29.31
   0   3   2  486.02   30.38
   1   3   2  124.45   14.58
   1   3   2  118.38   13.54
   2   3   2    5.53    2.92
   2   3   2   12.28    5.00
   3   3   2  147.85   15.07
   3   3   2  155.27   19.15
   4   3   2  511.77   34.71
   5   3   2    8.84    4.97
   6   3   2   74.55   14.48
   6   3   2   94.71   17.70
   7   3   2   33.24    9.84
   8   3   2   76.55   15.79
   9   3   2   15.12    7.68
  10   3   2   14.98    7.97
  11   3   2   10.75    7.97
  11   3   2    9.35    6.72
 -15   2   2   16.17   17.96
 -14   2   2   17.57   16.94
 -13   2   2    9.77   13.63
 -12   2   2   -0.76    4.62
 -12   2   2   -7.41    8.30
 -11   2   2    9.78    6.51
 -10   2   2    7.46    5.91
  -9   2   2   18.65   10.87
  -8   2   2    4.43    2.63
  -7   2   2   13.46    8.02
  -6   2   2   33.28    9.68
  -5   2   2   12.83    6.99
  -4   2   2    5.82    4.63
  -4   2   2    7.23    4.57
  -3   2   2    2.60    5.14
  -3   2   2    3.79    6.02
  -2   2   2    6.27    4.21
  -2   2   2    2.90    2.13
   2  -2  -2    7.77    3.48
  -1   2   2  160.60   15.54
   1  -2  -2  126.92   14.73
  -1   2   2  135.86   15.10
   0   2   2  102.42   13.21
   0   2   2  109.33   13.14
   1   2   2   11.29    6.36
   1   2   2    4.83    4.91
   2   2   2   24.66    5.68
   2   2   2   23.68    6.70
   3   2   2  182.53   19.40
   3   2   2  185.01   14.87
   4   2   2   26.39    5.00
   4   2   2   25.86    8.13
   5   2   2    8.87    5.74
   5   2   2    1.47    3.84
   6   2   2    8.00    5.54
   7   2   2   17.57    7.31
   8   2   2   -5.62    4.17
   8   2   2    4.46    3.50
   9   2   2   -0.31    2.20
   9   2   2   -0.09    3.51
  10   2   2    0.68    3.93
  10   2   2   -1.79    3.02
  11   2   2   -3.88    5.11
 -15   1   2   -2.53   12.12
 -14   1   2    0.09    4.42
 -13   1   2   10.46   12.99
 -12   1   2    7.12    6.70
 -11   1   2   -7.72    7.69
 -11   1   2    9.19    9.90
 -10   1   2   -2.59    6.03
 -10   1   2   -3.22    4.93
  -9   1   2   24.14   10.96
  -8   1   2    1.13    3.70
  -7   1   2   20.74    9.19
  -6   1   2  126.21   19.60
  -4   1   2    0.54    4.23
  -3   1   2   -1.85    1.69
   2  -1  -2  383.58   23.38
  -2   1   2  452.07   23.99
  -1   1   2  114.11   12.78
   1  -1  -2  100.30   12.65
   0   1   2    6.79    3.01
   0  -1  -2    7.96    4.72
   1   1   2    9.96    5.08
   2   1   2   29.05    9.03
   3   1   2  172.33   18.43
   3   1   2  151.92   12.36
   4   1   2  130.83   16.50
   4   1   2  134.43   17.45
   4   1   2  103.62   11.99
   4   1   2  137.27   10.98
   5   1   2   27.88    8.90
   5   1   2   26.03    4.35
   6   1   2   12.41    7.27
   7   1   2   23.09    6.72
   7   1   2   26.45    9.87
   8   1   2   97.45   17.47
   8   1   2  112.12   13.61
   9   1   2    7.47    4.38
   9   1   2   12.59    8.32
  10   1   2    0.13    2.82
 -15   0   2   31.76   20.07
 -14   0   2   42.53   20.37
 -13   0   2    6.29   10.80
 -12   0   2   -8.72   10.77
 -11   0   2   21.32   11.16
 -11   0   2   75.61   25.20
 -10   0   2   93.97   22.13
 -10   0   2   75.63   21.71
  -9   0   2    3.24    5.42
  -9   0   2   18.83   13.12
  -8   0   2   26.72    7.29
  -7   0   2  115.96   13.05
  -4   0   2  143.68   14.61
  -3   0   2    7.77    2.91
  -2   0   2  104.67   11.54
   2   0  -2  108.01   11.32
  -1   0   2 1084.40   33.26
   1   0  -2 1069.78   35.53
   0   0   2    5.88    2.43
   0   0  -2   10.39    4.09
   1   0   2   85.20   13.87
  -1   0  -2   61.59   11.15
   2   0   2 1829.32   56.91
   3   0   2   51.72   10.01
   4   0   2  181.72   13.68
   4   0   2  260.25   23.63
   5   0   2  255.34   21.94
   5   0   2  224.98   11.91
   5   0   2  182.06   14.76
   5   0   2  278.50   25.48
   6   0   2   20.87    7.44
   6   0   2   18.94    6.42
   7   0   2  113.57   18.63
   7   0   2  109.01   14.45
   8   0   2  334.95   24.12
   9   0   2  234.10   19.61
   9   0   2  171.97   18.58
  10   0   2    2.09    2.20
 -15  -1   2  -25.74   22.15
 -14  -1   2   -0.34    4.45
 -13  -1   2   -5.03   11.76
  12   1  -2   -0.65    2.06
 -12  -1   2   20.71   14.24
 -11  -1   2   -3.72    5.25
 -11  -1   2    9.28    8.80
  11   1  -2    2.42    4.95
 -10  -1   2   10.46    8.81
 -10  -1   2    5.74    9.90
  10   1  -2    9.12    7.74
  -9  -1   2   37.40   13.70
   9   1  -2   27.46    8.90
  -8  -1   2   -3.67    2.76
  -8  -1   2   -1.76    1.67
  -7  -1   2    5.82    3.30
  -7  -1   2    8.88    4.57
   7   1  -2    9.84    6.28
  -6  -1   2  118.92   13.77
   6   1  -2   90.92   15.50
  -5  -1   2  143.51   15.84
  -5  -1   2  116.29   12.65
   5   1  -2  132.14   17.66
  -4  -1   2    0.34    1.00
  -4  -1   2    1.74    3.75
  -4  -1   2   -2.06    1.94
   4   1  -2    3.35    5.86
  -3  -1   2    1.76    3.44
  -3  -1   2    1.28    1.26
  -2  -1   2  403.36   17.02
   2   1  -2  398.13   16.71
  -2  -1   2  392.67   27.83
   1   1  -2   77.95    8.53
  -1  -1   2   63.56    6.84
   0   1  -2   10.05    3.54
   0  -1   2    8.83    2.33
   0  -1   2    6.59    1.22
   0  -1   2    7.47    2.80
   0  -1   2    6.54    1.15
   1  -1   2    9.66    4.41
  -1   1  -2    2.75    1.00
   2  -1   2   95.64   14.93
   2  -1   2   47.61   10.89
   3  -1   2  111.70    7.68
   3  -1   2  167.77   17.29
   3  -1   2  164.21   18.42
   4  -1   2  148.23   17.44
   4  -1   2  148.74   17.01
   5  -1   2   35.16    9.96
   5  -1   2   45.09    9.59
   6  -1   2   16.27    6.46
   7  -1   2   25.56    6.76
   8  -1   2  122.47   14.84
   9  -1   2    4.49    2.79
   9  -1   2   13.61    6.44
 -15  -2   2   24.27   13.99
 -14  -2   2   21.91   14.88
  14   2  -2    3.13    3.11
 -13  -2   2   -3.02    8.37
  13   2  -2    4.05    4.67
 -12  -2   2   22.91   16.85
  12   2  -2    3.61    6.15
 -11  -2   2   19.24   13.90
  11   2  -2   10.20    7.67
 -10  -2   2   -4.27    5.29
  10   2  -2    7.88    5.98
  -9  -2   2    7.40    5.52
   9   2  -2    8.85    3.97
  -8  -2   2    0.00    0.81
  -8  -2   2   -0.95    5.89
   8   2  -2    0.23    1.40
  -7  -2   2   15.35    7.39
  -7  -2   2   13.38    4.69
   7   2  -2   16.16    7.29
  -6  -2   2   25.89    6.02
  -6  -2   2   31.56   10.20
   6   2  -2   26.83    9.05
  -5  -2   2    4.74    3.15
   5   2  -2    1.22    2.48
  -4  -2   2    4.00    4.69
  -4  -2   2    1.03    3.39
  -4  -2   2    2.63    1.85
   4   2  -2   13.63    6.80
   3   2  -2   18.02    7.79
  -3  -2   2   -5.52    2.39
  -2  -2   2   -0.51    1.82
   2   2  -2    5.29    4.24
   1   2  -2  144.43   10.62
  -1  -2   2  144.52   16.58
   0   2  -2   95.78   10.13
   0  -2   2  104.76   14.22
   0  -2   2   85.71   11.29
   1  -2   2    8.27    4.71
   1  -2   2    5.55    3.25
  -1   2  -2    1.56    2.76
   2  -2   2   26.70    6.91
  -2   2  -2   26.87    5.74
   3  -2   2  180.84   18.79
   4  -2   2   32.72    8.46
   5  -2   2    3.96    2.11
   6  -2   2   11.12    5.00
   7  -2   2   20.82    6.68
   8  -2   2    0.16    0.91
   8  -2   2    6.58    3.88
   9  -2   2   -0.38    1.35
   9  -2   2   -3.19    1.97
  10  -2   2    1.24    1.69
  15   3  -2   -5.14    6.30
 -14  -3   2   -9.58    5.09
  14   3  -2    5.13    7.78
 -13  -3   2    4.29    7.41
  13   3  -2   -0.32    3.25
 -12  -3   2   13.57   15.95
  12   3  -2   -7.35    8.17
 -11  -3   2   20.18   12.07
  11   3  -2   14.19    8.26
 -10  -3   2   66.24   21.40
  10   3  -2   33.11   13.44
  -9  -3   2    1.88    3.05
   9   3  -2    8.13    8.59
  -8  -3   2   16.92    4.38
  -8  -3   2   15.67   10.80
   8   3  -2   19.77    8.55
   7   3  -2   23.98    9.33
  -7  -3   2   10.79    4.82
  -7  -3   2   29.28    6.58
  -7  -3   2   16.21    7.16
  -6  -3   2    2.99    2.65
  -6  -3   2   -5.48    6.67
  -6  -3   2   -6.78    3.73
   5   3  -2   -6.93    5.96
  -5  -3   2    0.61    0.87
  -5  -3   2   -0.39    4.19
  -5  -3   2    1.00    2.27
   4   3  -2   71.09   14.44
  -4  -3   2   46.55   11.11
  -4  -3   2   41.37   11.41
  -3  -3   2  198.81   20.62
   3   3  -2  190.06   19.65
  -3  -3   2  201.05   19.50
  -2  -3   2   14.04    6.26
  -2  -3   2   14.22    5.53
   2   3  -2   16.23    5.18
   1   3  -2   31.24    4.55
  -1  -3   2   37.47    8.03
  -1  -3   2   45.12    7.40
   1   3  -2   46.79    9.49
   0   3  -2  438.64   16.45
   0  -3   2  449.00   18.11
   0   3  -2  459.26   22.58
   0  -3   2  477.13   29.70
   0   3  -2  458.45   27.73
  -1   3  -2  110.63   10.05
   1  -3   2  133.12   15.61
   1  -3   2  107.99   11.52
   2  -3   2   11.48    3.72
   2  -3   2   10.40    5.68
  -2   3  -2    7.45    2.67
   3  -3   2  146.14   16.91
   3  -3   2  121.52   10.51
   4  -3   2  486.23   31.42
   4  -3   2  320.62   15.53
   5  -3   2    0.49    2.39
  -6   3  -2   80.07    9.69
   6  -3   2   79.35   12.61
   7  -3   2   13.08    2.10
  -7   3  -2   42.93    8.06
   7  -3   2   36.64    8.49
  -8   3  -2   97.01   13.27
   8  -3   2   88.94   13.60
  -9   3  -2   30.39    7.54
   9  -3   2   18.50    6.27
 -10   3  -2   20.05    8.52
  10  -3   2   11.75    5.26
  15   4  -2    3.01    4.09
 -14  -4   2  -11.81    5.33
  14   4  -2   -4.61    5.09
 -13  -4   2   27.13   17.03
  13   4  -2    8.92    6.94
 -12  -4   2    5.79    8.93
  12   4  -2   -2.52    4.23
 -11  -4   2   -3.82    4.84
  11   4  -2    8.69    7.08
  10   4  -2    1.63    4.30
 -10  -4   2    1.93   10.37
   9   4  -2    6.76    6.50
  -9  -4   2   24.31    9.85
  -8  -4   2  176.57   15.40
  -8  -4   2  253.55   34.65
   8   4  -2  208.15   26.84
  -7  -4   2   28.86    9.63
   7   4  -2   25.90    9.03
  -7  -4   2   16.01    5.44
  -7  -4   2   14.60    4.43
  -6  -4   2   21.85    9.62
   6   4  -2   18.33    7.58
  -6  -4   2   11.62    4.01
  -6  -4   2   17.59    6.35
  -5  -4   2  263.45   15.33
  -5  -4   2  335.09   24.56
  -5  -4   2  353.12   32.76
   5   4  -2  320.29   28.50
  -4  -4   2  178.49   18.80
  -4  -4   2  181.45   21.86
   4   4  -2  195.28   21.16
   3   4  -2   -1.14    1.35
  -3  -4   2   -0.65    4.01
   3   4  -2    0.50    0.52
  -3  -4   2   -4.09    2.49
  -2  -4   2  782.35   37.73
  -2  -4   2  744.40   35.49
   2   4  -2  752.29   37.09
  -1  -4   2  179.19   14.70
   1   4  -2  203.76   18.54
  -1  -4   2  189.34   19.60
   0   4  -2  113.25   13.33
   0  -4   2  121.56   14.65
   1  -4   2  443.07   28.74
  -1   4  -2  428.43   25.30
   1  -4   2  383.44   22.04
   2  -4   2   83.97   13.35
   2  -4   2   59.13    8.03
   3  -4   2   23.25    7.09
   3  -4   2   19.99    3.93
   4  -4   2  146.40   17.62
   4  -4   2   84.55    6.54
  -5   4  -2   51.94    6.31
   5  -4   2   65.57   12.62
   6  -4   2   11.57    5.14
  -6   4  -2   15.77    4.18
  -7   4  -2   10.14    3.99
   7  -4   2   15.34    5.82
  -8   4  -2   -2.39    1.32
   8  -4   2    9.54    5.99
   9  -4   2  134.92   17.56
  -9   4  -2  154.81   18.51
 -10   4  -2   20.00    7.23
  10  -4   2   17.47    6.69
  15   5  -2    2.72    5.30
  14   5  -2   -6.53    6.17
 -14  -5   2   20.69   15.16
 -13  -5   2    8.14    9.93
  13   5  -2   -2.48    2.11
 -12  -5   2    7.34    9.57
  12   5  -2   -3.05    4.10
  11   5  -2   12.44    8.62
 -11  -5   2  -13.74   11.70
  10   5  -2    7.05    5.21
 -10  -5   2   14.05    7.14
   9   5  -2    4.63    2.63
  -9  -5   2   -1.97    3.20
   8   5  -2   42.78   12.44
  -8  -5   2   63.32   18.99
  -8  -5   2   47.90    8.54
  -7  -5   2   49.98   10.74
   7   5  -2   64.55   14.71
  -7  -5   2   82.71   18.24
  -7  -5   2   63.99   10.20
  -6  -5   2    8.04    3.64
   6   5  -2    5.41    5.00
  -6  -5   2    6.88    5.16
   6   5  -2    7.76    3.73
  -6  -5   2   -1.43    2.10
   5   5  -2   26.69    8.25
  -5  -5   2   25.50    9.28
  -5  -5   2   33.20    8.73
  -5  -5   2   12.52    2.72
   5   5  -2   23.50    5.75
   4   5  -2   40.46   10.08
  -4  -5   2   40.60   10.64
   4   5  -2   36.21    5.87
  -4  -5   2   41.14    8.89
  -3  -5   2  179.09   20.71
   3   5  -2  181.08   19.39
  -3  -5   2  178.41   18.72
   2   5  -2   -0.31    3.40
   2   5  -2    5.20    1.69
  -2  -5   2    6.15    3.15
  -1  -5   2  428.20   28.82
   1   5  -2  420.56   26.65
   0   5  -2   15.88    4.81
   0   5  -2   17.75    3.67
   0  -5   2   24.47    7.39
   1  -5   2  177.69   19.22
  -1   5  -2  167.69   11.18
  -1   5  -2  175.69   16.28
   1  -5   2  144.64   14.00
  -2   5  -2    8.67    1.92
   2  -5   2    6.37    2.54
  -2   5  -2    7.62    3.47
   2  -5   2    7.68    4.06
   3  -5   2   63.38   12.40
   4  -5   2   68.36   13.29
  -5   5  -2    1.97    1.39
   5  -5   2  -10.71    4.56
  -6   5  -2    9.69    2.94
   6  -5   2    8.41    3.88
   7  -5   2   24.35    8.20
  -7   5  -2   30.61    6.30
   8  -5   2    5.02    3.77
  -8   5  -2   12.43    5.42
   9  -5   2    6.67    5.04
  -9   5  -2   -2.01    2.86
  10  -5   2    3.92    4.11
  15   6  -2   -5.24    5.90
  14   6  -2    1.23    3.92
 -13  -6   2    3.59   12.03
  13   6  -2   -2.20    4.11
  12   6  -2   -7.04    7.54
 -12  -6   2   -7.34    9.60
  11   6  -2    3.19    4.72
 -11  -6   2    5.42    6.07
  10   6  -2    0.62    3.99
 -10  -6   2   -6.44    5.17
   9   6  -2    2.20    4.88
  -9  -6   2    1.09    3.46
   8   6  -2   18.17    6.59
  -8  -6   2   29.94    7.21
  -8  -6   2   22.70   11.28
   7   6  -2   88.68   17.05
   7   6  -2   76.90   12.42
  -7  -6   2   93.70   20.45
  -7  -6   2   78.47   12.77
   6   6  -2    4.67    5.62
   6   6  -2    2.42    1.65
  -6  -6   2   -5.24    3.99
  -6  -6   2    1.68    1.55
   5   6  -2  119.22   13.06
  -5  -6   2  120.97   20.90
  -5  -6   2   61.05    6.77
  -5  -6   2  111.71   15.24
   5   6  -2  118.88   18.06
   4   6  -2    7.80    3.58
  -4  -6   2   -3.51    2.51
   3   6  -2  166.13   10.03
  -3  -6   2  205.24   21.22
   3   6  -2  200.30   20.94
   2   6  -2   62.64   11.23
   2   6  -2   65.73    7.33
  -2  -6   2   75.63   12.62
  -1  -6   2  309.82   25.13
   1   6  -2  299.49   23.25
   0   6  -2    1.90    1.63
   0  -6   2    2.15    2.98
   0   6  -2    2.15    2.70
   1  -6   2  144.76   17.84
  -1   6  -2  124.53   11.08
  -1   6  -2  135.81   13.98
   2  -6   2   96.49   14.83
  -2   6  -2   84.90   10.72
   3  -6   2  142.86   18.68
   4  -6   2    9.16    6.34
   5  -6   2    1.61    3.47
   6  -6   2   12.88    6.20
   7  -6   2   29.25    9.23
  -7   6  -2   25.37    6.10
   8  -6   2   -4.09    1.49
  -8   6  -2   -3.24    2.51
   9  -6   2    1.27    3.67
  10  -6   2    5.50    4.11
  15   7  -2   -0.31    2.14
  14   7  -2  -10.95    8.42
  13   7  -2    0.21    5.29
  12   7  -2   14.05    9.52
  11   7  -2   -3.33    4.11
  10   7  -2   12.33    8.45
   9   7  -2    1.47    3.04
   8   7  -2   34.82   10.88
  -8  -7   2   38.94    9.62
   8   7  -2   41.34   10.01
  -7  -7   2    5.94    4.93
   7   7  -2   12.90    6.56
   7   7  -2    5.31    2.64
   6   7  -2   16.19    8.16
   6   7  -2    8.29    4.11
  -6  -7   2   10.18    4.90
   5   7  -2   49.14   11.63
  -5  -7   2   69.05   12.49
   4   7  -2    6.99    2.27
  -4  -7   2    6.14    4.80
   3   7  -2    0.65    1.83
   3   7  -2    0.06    3.26
  -3  -7   2   -1.59    3.07
   2   7  -2  105.33   11.10
  -2  -7   2  112.44   15.95
   2   7  -2  116.43   15.72
   1   7  -2   70.03   11.18
  -1  -7   2   69.13   12.60
   1   7  -2   60.39    9.62
   0   7  -2   35.43    7.38
   0  -7   2   32.04    9.49
  -1   7  -2   47.78    8.15
  -1   7  -2   43.23    7.38
   1  -7   2   49.38   11.57
  -2   7  -2   36.24    7.15
   2  -7   2   45.28   10.61
   3  -7   2   -2.17    4.66
  -3   7  -2    2.25    1.04
   4  -7   2   43.80   11.55
   5  -7   2   -0.74    3.62
   6  -7   2   -6.30    4.04
   7  -7   2    8.01    5.95
  -8   7  -2   25.78    6.79
   8  -7   2   16.71    7.31
   9  -7   2   -5.64    5.33
  10  -7   2    2.41    4.75
  14   8  -2  -19.94   11.68
  13   8  -2    2.45    6.22
  12   8  -2    4.58    4.83
  11   8  -2    9.33    8.72
  10   8  -2   -3.56    2.34
   9   8  -2   14.55    8.54
   9   8  -2    2.11    2.03
   8   8  -2    7.27    4.64
  -8  -8   2   -2.40    3.92
   8   8  -2    6.30    4.81
   7   8  -2   12.72    7.92
   7   8  -2    9.88    5.11
  -7  -8   2    4.40    4.07
   6   8  -2   10.73    6.60
  -6  -8   2    3.67    2.96
   5   8  -2    3.68    4.86
   5   8  -2    7.36    3.33
  -5  -8   2    2.92    6.07
   4   8  -2   41.34    9.55
   4   8  -2   43.27    7.40
  -4  -8   2   53.66   11.90
   3   8  -2    2.17    3.68
   3   8  -2    6.98    2.66
  -3  -8   2    4.51    4.10
   2   8  -2   25.23    6.81
   2   8  -2   26.79    6.47
  -2  -8   2   18.31    6.81
   1   8  -2   22.36    8.08
  -1  -8   2   28.70    9.09
   1   8  -2   22.26    6.96
   0  -8   2  455.33   34.82
   0   8  -2  481.65   30.60
  -1   8  -2   70.36   10.66
   1  -8   2   76.26   14.61
   2  -8   2   46.05   12.29
  -2   8  -2   58.12   10.69
  -3   8  -2    9.35    3.92
   3  -8   2   23.41    7.80
   4  -8   2   17.22    8.28
  -4   8  -2    2.71    2.09
   5  -8   2   18.46    6.80
   6  -8   2    0.03    2.13
   7  -8   2   11.43    8.09
   8  -8   2    3.95    3.78
   9  -8   2    3.03    4.00
  10  -8   2   11.89    7.78
  13   9  -2    4.89    5.90
  12   9  -2    6.13    8.70
  11   9  -2    5.25    2.18
  10   9  -2   13.56    9.51
   9   9  -2    3.04    3.71
   9   9  -2    4.04    4.33
   8   9  -2   18.51    7.47
   8   9  -2   30.09   11.46
  -8  -9   2    0.09    3.59
   7   9  -2   62.15   15.39
  -7  -9   2   56.28   13.12
   6   9  -2   27.05    9.78
  -6  -9   2   23.71   10.52
   5   9  -2   25.44    9.34
   5   9  -2   26.08    6.45
  -5  -9   2   28.05    9.94
   4   9  -2   39.05    7.28
   4   9  -2   43.89   11.58
  -4  -9   2   20.04    7.67
   3   9  -2   36.93   10.81
   3   9  -2   36.10    7.11
  -3  -9   2   43.63   12.41
   2   9  -2   12.02    7.11
   2   9  -2   11.96    4.36
  -2  -9   2   17.03    6.62
  -1  -9   2  250.32   26.87
   1   9  -2  274.05   23.99
   1   9  -2  268.03   24.67
   0   9  -2   14.93    6.77
   0  -9   2   22.09    8.58
   0   9  -2   23.47    7.70
  -1   9  -2   32.75    8.68
   1  -9   2   22.83    8.89
  -2   9  -2   -0.62    2.27
   2  -9   2    2.64    5.39
  -3   9  -2   22.43    5.55
   3  -9   2   39.67   10.97
   4  -9   2   12.93    6.64
  -4   9  -2    4.94    3.10
   5  -9   2   20.09    6.00
   6  -9   2   40.43   11.19
   7  -9   2   16.70    8.45
   8  -9   2   -0.50    2.23
   9  -9   2   -2.89    4.93
  10  -9   2    4.19    4.06
  13  10  -2   -9.53    8.35
  12  10  -2   12.48   10.03
  11  10  -2   -3.57    4.58
  10  10  -2   -1.84    4.86
   9  10  -2    5.72    6.69
   8  10  -2    6.78    4.19
   8  10  -2    1.26    1.51
  -8 -10   2    2.28    5.11
   7  10  -2   91.45   18.65
  -7 -10   2   87.34   17.38
   6  10  -2    4.62    5.03
  -6 -10   2    6.72    6.03
   5  10  -2    1.41    3.58
   5  10  -2    1.55    1.11
  -5 -10   2   -4.16    3.78
   4  10  -2   11.50    4.85
   4  10  -2   16.02    4.92
  -4 -10   2   19.25    7.20
   3  10  -2   58.26   12.91
  -3 -10   2   60.47   13.50
   3  10  -2   49.82    9.31
   2  10  -2   -1.45    3.24
   2  10  -2    3.15    3.57
  -2 -10   2    1.09    2.18
  -1 -10   2   16.06    6.20
   1  10  -2   12.71    4.72
   1  10  -2    8.21    2.22
   0  10  -2    1.71    4.52
   0 -10   2    4.19    5.95
   0  10  -2   -0.73    2.09
  -1  10  -2   25.04    7.41
   1 -10   2   21.89    8.86
  -2  10  -2    5.98    4.75
   2 -10   2    0.76    5.12
  -3  10  -2   21.21    6.71
   3 -10   2   19.09    8.88
  -4  10  -2   11.49    4.36
   4 -10   2    5.50    4.69
   5 -10   2   -0.48    5.15
   6 -10   2    8.05    6.03
   7 -10   2   16.99    7.06
   8 -10   2   10.72    4.40
   9 -10   2    4.73    5.82
  10 -10   2   -1.96    3.91
  12  11  -2   -0.02    3.41
  11  11  -2   15.43    9.85
  10  11  -2    1.76    3.34
   9  11  -2   -3.72    7.37
   8  11  -2   21.60   10.42
   7  11  -2    7.74    4.56
  -7 -11   2   11.02    6.70
   6  11  -2   11.95    7.69
  -6 -11   2   10.17    7.37
   5  11  -2   10.51    4.98
  -5 -11   2    0.09    3.48
   4  11  -2    1.97    1.94
  -4 -11   2    1.27    4.93
   4  11  -2    3.64    3.10
   3  11  -2   31.76    9.65
  -3 -11   2   31.19   10.76
   3  11  -2   20.86    6.51
   2  11  -2    0.16    1.90
  -2 -11   2    1.45    6.53
   2  11  -2    2.34    3.16
   1  11  -2    7.19    6.62
   1  11  -2    4.11    6.66
  -1 -11   2   12.81    9.17
   0  11  -2   37.27    9.89
   0  11  -2   42.87   10.67
   0 -11   2   49.40   12.58
  -1  11  -2    3.59    4.61
  -1  11  -2   -0.26    3.48
  -2  11  -2    3.47    3.54
   2 -11   2   -4.97    4.25
  -3  11  -2   13.72    5.97
   3 -11   2    1.82    3.61
  -4  11  -2   11.32    4.16
   4 -11   2   23.79    9.80
   5 -11   2   24.53    8.92
   6 -11   2    3.08    5.29
   7 -11   2    2.29    3.86
   8 -11   2   12.23    8.53
   9 -11   2    2.55    3.91
  10 -11   2    3.01    6.10
  11  12  -2    5.43    4.88
  10  12  -2    9.21    5.86
   9  12  -2   -1.59    3.61
   8  12  -2    4.20    6.15
   7  12  -2   -5.46    6.18
  -7 -12   2    1.96    2.68
   6  12  -2   -4.17    5.64
  -6 -12   2    1.11    1.83
   5  12  -2    0.53    2.08
  -5 -12   2    0.90    2.87
   4  12  -2    9.80    7.01
  -4 -12   2   -1.53    4.73
   4  12  -2    1.06    2.38
  -3 -12   2    9.49    5.62
   3  12  -2    4.92    4.65
   3  12  -2    2.69    6.02
   2  12  -2    7.18    4.14
  -2 -12   2    5.26    4.27
   2  12  -2   -1.83    3.44
   1  12  -2   50.53   12.59
  -1 -12   2   82.89   17.96
   1  12  -2   61.40   13.96
   0 -12   2  211.07   27.65
   0  12  -2  190.81   24.73
   0  12  -2  167.12   23.02
  -1  12  -2   23.49   10.10
  -1  12  -2   27.41    7.79
   1 -12   2   33.54   11.20
  -2  12  -2   17.65    6.46
   2 -12   2   21.02    9.94
  -3  12  -2    8.91    5.34
   3 -12   2    1.93    4.39
   4 -12   2   10.51    6.59
   5 -12   2    8.91    4.93
   6 -12   2    4.01    7.29
   7 -12   2    7.05    7.90
   8 -12   2   16.44    9.32
   9 -12   2    6.54    5.81
  10 -12   2   -3.54    4.69
  11  13  -2    2.32    6.49
  10  13  -2    0.01    4.26
   9  13  -2    1.53    5.43
   8  13  -2   -2.44    1.93
   7  13  -2   -2.53    6.45
   6  13  -2    9.50    7.67
  -6 -13   2    2.05    7.24
   5  13  -2    8.62    8.09
  -5 -13   2    2.33    5.28
   4  13  -2    5.44    2.13
  -4 -13   2    9.62    4.47
   3  13  -2    6.22    7.52
  -3 -13   2   14.48    8.33
   3  13  -2   10.54    6.01
  -2 -13   2    1.90    3.62
   2  13  -2    4.61    1.89
   1  13  -2   20.38    8.59
   1  13  -2   19.43    8.45
  -1 -13   2   30.78   12.17
   0  13  -2   63.33   14.62
   0 -13   2   66.36   15.03
   0  13  -2   67.08   15.26
  -1  13  -2   74.04   14.91
   1 -13   2   70.35   18.08
  -1  13  -2   70.20   16.23
  -2  13  -2    6.68    4.38
   2 -13   2   13.59   10.59
  -2  13  -2   17.29    8.15
  -3  13  -2   19.18    6.73
   3 -13   2   17.45    9.91
   4 -13   2   22.55   10.19
   5 -13   2    5.45    2.24
   6 -13   2   50.84   15.51
   7 -13   2    3.88    2.03
   8 -13   2    1.37    7.25
   9 -13   2    7.25    7.19
  10 -13   2    7.94    7.47
  10  14  -2   -2.13    4.28
   9  14  -2   -3.00    7.21
   8  14  -2   -7.28    8.59
   7  14  -2   -1.02    2.94
   6  14  -2    0.24    3.18
  -6 -14   2    4.66    4.97
   5  14  -2   -2.01    5.74
  -5 -14   2    9.25    7.34
   4  14  -2   15.04    9.78
  -4 -14   2   -2.51    2.77
   3  14  -2   33.63   11.88
  -3 -14   2   30.87   10.95
   2  14  -2   12.58    5.70
  -2 -14   2   25.54   12.00
   2  14  -2   13.85    6.47
   1  14  -2   15.17    6.09
  -1 -14   2   17.93   10.21
   1  14  -2   17.45    7.47
   0  14  -2    5.75    4.96
   0 -14   2  -10.85    7.76
   0  14  -2    7.82    6.95
  -1  14  -2   68.60   14.85
   1 -14   2   79.86   19.44
  -1  14  -2   57.94   15.49
  -2  14  -2   41.73   11.23
   2 -14   2   49.00   15.62
  -2  14  -2   45.03   14.45
   3 -14   2   17.06   10.21
  -3  14  -2   18.66   10.52
   4 -14   2   33.56   15.33
   5 -14   2   30.42   11.38
   6 -14   2    4.95    6.96
   7 -14   2    6.88    4.71
   8 -14   2   11.10    6.94
   9 -14   2   -4.94    6.98
  10 -14   2    8.89    8.34
   9  15  -2   -2.54    2.69
   8  15  -2   -2.95    3.60
   7  15  -2   10.93   10.57
   6  15  -2    8.55    8.33
   5  15  -2   -1.42    3.16
  -5 -15   2   -4.99    7.07
   4  15  -2   10.21    7.48
  -4 -15   2   -6.24    6.87
   3  15  -2    1.60    3.49
  -3 -15   2   -6.71    9.30
   2  15  -2    1.65    4.44
  -2 -15   2   -0.12    4.67
   1  15  -2    1.24    2.31
  -1 -15   2    0.22    5.07
   1  15  -2    0.99    3.42
   0  15  -2    9.48    6.79
   0 -15   2   13.36    6.93
   0  15  -2    4.30    4.62
  -1  15  -2    7.73    5.66
  -1  15  -2    0.11    5.12
   1 -15   2   -3.55    6.92
   2 -15   2  -10.29    9.86
  -2  15  -2    1.99    5.37
   3 -15   2    0.75    4.54
  -3  15  -2    8.39    7.37
   4 -15   2   -1.06    3.37
  -4  15  -2   -2.96    3.29
   5 -15   2    5.11    2.24
   6 -15   2   -3.54    4.50
   7 -15   2    4.09    2.83
   8 -15   2    1.37    5.30
   9 -15   2    0.20    4.64
   8  16  -2    0.10    3.86
   7  16  -2    7.27    8.16
   6  16  -2    6.55    8.11
   5  16  -2    7.23    6.54
   4  16  -2    0.37    1.75
  -4 -16   2   -4.60    6.37
   3  16  -2    7.81    7.38
  -3 -16   2    3.60    3.95
   2  16  -2    8.32    7.28
  -2 -16   2   20.38   12.25
   1  16  -2   30.52   11.09
  -1 -16   2   22.82   10.14
   0  16  -2    5.40    3.25
   0 -16   2    9.18    9.19
   0  16  -2    9.65    6.89
  -1  16  -2   39.97   12.29
   1 -16   2   47.12   15.38
  -1  16  -2   41.67   14.39
   2 -16   2   22.59   12.61
  -2  16  -2   11.96    8.68
   3 -16   2   -0.07    3.78
  -3  16  -2    2.41    2.34
   4 -16   2    6.91    7.59
  -4  16  -2    3.38    5.18
   5 -16   2   -6.94    6.60
  -5  16  -2    7.44    6.32
   6 -16   2    0.05    2.18
  -6  16  -2   -5.96    7.44
   7 -16   2   -2.25    4.62
   8 -16   2   12.69    9.28
   7  17  -2   -3.54    5.25
   6  17  -2   23.43   13.26
   5  17  -2   18.43   11.95
   4  17  -2   -0.79    4.83
   3  17  -2   -4.37    5.07
  -3 -17   2   10.04    7.63
  -2 -17   2    7.13    7.27
   2  17  -2   -4.57    4.94
  -1 -17   2   -3.75    7.91
   1  17  -2    4.72    5.42
   0  17  -2    6.55    5.37
   0 -17   2    1.53    4.60
   1 -17   2    9.78    4.93
  -1  17  -2    3.76    2.19
   2 -17   2    2.32    6.13
  -2  17  -2   -2.79    4.73
   3 -17   2   17.07   11.62
  -3  17  -2    0.47    3.99
   4 -17   2   -4.08    4.03
  -4  17  -2    7.07    9.33
   5 -17   2   22.94   10.32
  -5  17  -2    1.26    7.37
   6 -17   2    1.21    5.94
  -6  17  -2   -1.19    2.90
   7 -17   2   -1.04    5.32
  -7  17  -2   13.88   14.35
   5  18  -2    0.87    3.82
   4  18  -2   -4.50    8.02
   3  18  -2    0.00    3.39
   2  18  -2    0.02    2.47
   1  18  -2    3.36    3.87
  -1 -18   2    2.67    5.14
   0 -18   2   -9.86    8.66
   1 -18   2    2.97    7.01
   2 -18   2   -9.88    8.82
  -2  18  -2    1.03    5.29
  -3  18  -2    2.30    4.84
   3 -18   2    7.61    7.18
  -4  18  -2   11.73   10.46
   4 -18   2    3.35    5.28
   5 -18   2   -0.12    4.47
  -5  18  -2   -6.57    8.49
  -6  18  -2    4.58    9.61
   4  19  -2    6.65    6.60
   3  19  -2   -7.47    6.14
   2  19  -2    0.00    4.05
  -3  19  -2   -5.21    6.28
  -4  19  -2   -1.09    2.80
  -5  19  -2   -1.17    4.48
   3  20  -2    0.54    4.73
   2  20  -2    4.74    5.55
  -1  18   3    2.25    3.44
   0  18   3    3.39    5.31
   1  18   3    1.17    3.97
  -5  17   3   -7.66   10.76
  -4  17   3    3.92    5.61
  -3  17   3    2.00    5.99
  -2  17   3   10.42    9.54
  -1  17   3    4.48    7.30
   0  17   3   -1.53    2.80
   1  17   3   10.86    9.33
   2  17   3    3.98    3.47
   3  17   3    5.09    9.06
   4  17   3   -1.81    4.08
   5  17   3   -0.16    4.77
  -7  16   3    7.23    8.71
  -6  16   3    3.09    7.28
  -5  16   3    5.06   11.14
  -4  16   3    7.22    7.22
  -3  16   3   11.62   11.20
  -2  16   3   12.94    9.67
  -1  16   3   22.30   12.62
   0  16   3   -0.61    2.00
   1  16   3   -1.08    3.55
   2  16   3   -7.36    6.92
   3  16   3    0.86    2.42
   4  16   3   -4.58    8.02
   5  16   3   -9.63    7.71
   6  16   3   -2.15    4.43
   7  16   3    1.21    4.05
  -8  15   3    9.35   10.14
  -7  15   3    0.07    3.32
  -6  15   3   -0.27    5.28
  -5  15   3   -1.67    7.25
  -4  15   3   -8.72    8.74
  -3  15   3    3.32    4.96
  -2  15   3   24.76   12.74
  -1  15   3   29.77   12.61
   0  15   3   54.03   18.58
   1  15   3   12.22    8.84
   2  15   3   13.99    9.41
   3  15   3    6.74    5.86
   4  15   3    4.04    3.99
   5  15   3    0.00    6.56
   6  15   3    3.24    2.84
   7  15   3   14.15   10.59
   8  15   3    3.28    5.89
  -9  14   3    2.79    2.99
  -8  14   3  -10.19    9.73
  -7  14   3    3.60    8.89
  -6  14   3    6.27    3.92
  -5  14   3   13.37   12.58
  -4  14   3    2.38    5.43
  -3  14   3    5.70    5.85
  -2  14   3   24.92   11.46
  -1  14   3    2.05    4.55
   0  14   3   12.93   10.04
   1  14   3    1.30    4.44
   2  14   3   12.22    9.59
   3  14   3    7.16    4.72
   4  14   3    4.72    7.69
   5  14   3   10.38    7.54
   6  14   3    4.38    2.82
   7  14   3    2.16    4.73
   8  14   3    2.43    2.50
   9  14   3    2.89    5.60
 -11  13   3    6.03   10.76
 -10  13   3   -4.97   10.64
  -9  13   3    9.85   11.81
  -8  13   3    9.09   12.26
  -7  13   3    9.76   11.37
  -6  13   3   -7.74    7.70
  -5  13   3   -0.01    3.06
  -4  13   3   -2.65    6.83
  -3  13   3    3.25    6.49
  -2  13   3    6.60    8.13
  -1  13   3    9.91    6.85
   0  13   3   82.43   19.79
   1  13   3    7.72    7.20
   2  13   3   32.49   13.70
   3  13   3   26.47   11.23
   4  13   3    7.07    5.44
   5  13   3    3.39    3.33
   6  13   3    7.89    6.32
   7  13   3    5.80    6.46
   8  13   3   -6.57    7.07
   9  13   3    6.49    9.33
  10  13   3    3.77    6.53
 -11  12   3    2.62    4.78
 -10  12   3   -5.00    7.99
  -9  12   3   -0.83    5.19
  -8  12   3    1.92    2.44
  -7  12   3   -4.57    8.30
  -6  12   3   -0.10    4.42
  -5  12   3    7.76    6.96
  -4  12   3    6.53    9.13
  -3  12   3    2.84    3.82
  -2  12   3    7.05    8.22
  -1  12   3   -3.32    7.23
   0  12   3   -2.68    5.15
   1  12   3   -5.97    5.80
   2  12   3   83.07   18.47
   3  12   3   -0.32    3.80
   4  12   3   11.41    8.00
   5  12   3   36.29   13.34
   6  12   3   17.14    9.87
   7  12   3   -4.87    6.20
   8  12   3   30.47   13.22
   9  12   3   -3.53    4.43
  10  12   3    2.95    4.09
 -12  11   3   -1.90    3.94
 -11  11   3   -1.77    6.20
 -10  11   3   -1.70    6.81
  -9  11   3   28.35   18.20
  -8  11   3    9.93   10.99
  -7  11   3    6.90    7.01
  -6  11   3   54.72   18.76
  -5  11   3   22.36   11.08
  -4  11   3   -5.28    6.46
  -3  11   3   23.17   10.73
  -2  11   3   -0.80    3.47
  -1  11   3   10.27    6.07
   0  11   3  167.28   26.96
   1  11   3   26.42   10.15
   2  11   3    7.79    6.64
   3  11   3   -1.58    4.05
   4  11   3   -2.55    2.37
   5  11   3   27.64   11.93
   6  11   3    3.65    3.33
   7  11   3   20.56    9.86
   8  11   3    9.32    7.04
   9  11   3    2.56    3.89
  10  11   3    6.10    7.69
 -13  10   3   -4.34    7.00
 -12  10   3   23.84   18.43
 -11  10   3   -4.77    9.35
 -10  10   3    4.58   10.49
  -9  10   3    4.29    3.57
  -8  10   3   10.93    9.60
  -7  10   3    5.31    7.01
  -6  10   3    2.01    2.16
  -5  10   3  101.24   24.04
  -4  10   3    0.30    3.10
  -3  10   3   13.31    9.36
  -2  10   3   16.62   10.60
  -1  10   3   26.84   11.13
   0  10   3   25.44   10.57
   1  10   3   38.73   13.45
   2  10   3    1.15    3.79
   3  10   3    5.00    2.42
   4  10   3   -2.02    2.68
   5  10   3   21.14   11.83
   6  10   3   21.73   10.57
   7  10   3   -4.12    3.17
   8  10   3    7.63    6.74
   9  10   3    3.59    6.87
  10  10   3   -4.96    6.62
  11  10   3    0.68    5.23
  13  10   3    6.59    7.39
 -14   9   3   -1.32    4.79
 -13   9   3   10.48   15.06
 -12   9   3    2.96    6.18
 -11   9   3   -9.21   11.09
 -10   9   3    0.20    2.62
  -9   9   3   15.40   13.27
  -8   9   3   19.48   12.92
  -7   9   3    0.24    5.34
  -6   9   3   35.85   14.78
  -5   9   3  114.17   24.50
  -4   9   3   46.59   15.88
  -3   9   3   23.39    9.47
  -2   9   3  180.78   26.55
  -1   9   3   36.82   12.42
   0   9   3    4.36    3.65
   1   9   3  295.77   32.51
   2   9   3   12.68    7.36
   3   9   3    5.39    6.17
   4   9   3   41.58   13.42
   5   9   3   15.32    9.54
   6   9   3   14.37    8.96
   7   9   3   -4.97    5.83
   8   9   3   15.28   10.02
   9   9   3    0.57    2.77
  10   9   3    0.51    2.98
  10   9   3    0.10    3.32
  11   9   3   -3.68    2.61
  12   9   3    2.05    5.48
 -14   8   3    5.64   11.54
 -13   8   3    2.56    3.33
 -12   8   3    2.95    4.08
 -11   8   3   -8.35    6.39
 -10   8   3   14.11   11.51
  -9   8   3   -2.35    4.53
  -8   8   3   -0.38    3.74
  -7   8   3   -6.88    7.55
  -6   8   3   -2.26    3.72
  -5   8   3   29.47   14.94
  -4   8   3   57.98   15.79
  -3   8   3   23.14   10.75
  -2   8   3   10.37    4.14
  -1   8   3   80.52   17.50
   0   8   3  243.03   28.98
   1   8   3   14.07    6.60
   2   8   3    7.06    4.96
   3   8   3   88.99   17.65
   4   8   3   34.51   11.76
   5   8   3    0.96    5.15
   6   8   3   -0.10    3.02
   7   8   3    4.20    4.32
   8   8   3   26.76   11.93
   9   8   3    9.86    7.53
  10   8   3   10.77    7.40
  11   8   3   -3.23    1.94
  12   8   3    7.57    7.75
 -13   7   3   -1.38    8.15
 -12   7   3   -0.42    2.83
 -11   7   3    6.33    8.42
 -10   7   3    3.80    7.79
  -9   7   3  -10.13   11.17
  -8   7   3   22.03   10.47
  -8   7   3   44.42   18.38
  -7   7   3    2.98    4.89
  -7   7   3    1.09    2.06
  -6   7   3    4.82    6.03
  -6   7   3    2.83    4.73
  -5   7   3   46.65   15.71
  -5   7   3   27.57    9.22
  -4   7   3   35.18   11.23
  -4   7   3   40.27   13.00
  -3   7   3    6.07    4.82
  -3   7   3    5.86    2.54
  -2   7   3   -0.38    5.06
  -2   7   3    7.62    6.29
  -1   7   3    9.92    6.87
  -1   7   3   13.02    5.96
   0   7   3    5.88    2.58
   1   7   3   51.70   13.25
   2   7   3  100.96   18.09
   3   7   3    1.48    3.22
   4   7   3   -2.12    1.84
   5   7   3   23.46    9.69
   6   7   3   36.29   12.57
   7   7   3   -1.96    5.64
   8   7   3    6.82    6.22
   9   7   3    5.45    6.31
   9   7   3    2.85    6.67
  10   7   3    1.57    4.72
  11   7   3    6.56    6.01
  12   7   3    2.20    3.86
 -13   6   3    2.66    3.08
 -12   6   3    8.29    9.35
 -11   6   3    9.01   10.52
 -10   6   3   -0.96    2.33
 -10   6   3    3.84    4.65
  -9   6   3   23.23   13.16
  -9   6   3    4.53    7.02
  -8   6   3   53.74   15.92
  -8   6   3   71.77   22.04
  -7   6   3   13.85    8.87
  -7   6   3   11.40   11.92
  -6   6   3   -5.81    4.69
  -6   6   3   -2.94    4.23
  -5   6   3    4.06    3.50
  -5   6   3   -2.98    3.48
  -4   6   3    6.91    4.83
  -4   6   3    8.16    5.88
  -3   6   3   42.17   11.43
  -3   6   3   25.94    9.12
  -2   6   3   45.85   12.77
  -2   6   3   46.36   11.81
  -1   6   3   56.56   12.91
  -1   6   3   61.70   13.45
   0   6   3    0.07    4.85
   0   6   3    3.21    5.34
   1   6   3   39.31   10.84
   1   6   3   40.17    9.93
   2   6   3   36.45   10.13
   3   6   3    9.52    6.57
   4   6   3    2.01    5.36
   5   6   3   15.21    7.40
   6   6   3    1.79    4.69
   7   6   3    0.36    6.95
   8   6   3    8.12    7.16
   9   6   3    2.21    4.25
  10   6   3   -1.64    3.64
  11   6   3   -3.18    3.79
  12   6   3    5.95    5.46
  13   6   3    3.57    4.97
 -12   5   3  -10.51    8.59
 -12   5   3    3.81    7.88
 -11   5   3   -9.11    9.42
 -11   5   3    1.22    3.18
 -10   5   3    2.55    4.22
 -10   5   3    7.48    5.94
  -9   5   3   11.32    3.22
  -9   5   3   44.70   16.96
  -8   5   3   37.48   14.08
  -8   5   3   33.81   13.66
  -7   5   3    3.78    5.84
  -7   5   3    4.99    5.89
  -6   5   3    6.25    5.49
  -6   5   3   -6.02    8.01
  -5   5   3   -1.17    2.86
  -5   5   3    1.97    3.55
  -4   5   3   -4.10    2.45
  -4   5   3   -0.63    3.76
  -3   5   3   -0.98    3.32
  -3   5   3   -5.59    2.71
  -2   5   3   85.24   16.46
  -2   5   3   74.24   13.85
  -1   5   3    8.66    3.97
  -1   5   3   11.52    6.42
   0   5   3   29.90    8.28
   0   5   3   45.97   11.28
   1   5   3   48.60   11.70
   1   5   3   56.39   11.46
   2   5   3   54.12   10.93
   2   5   3   44.14   12.07
   3   5   3   16.47    5.86
   4   5   3   89.15   17.19
   5   5   3   29.19    9.83
   6   5   3    0.25    5.21
   7   5   3  110.41   21.85
   8   5   3    0.58    2.45
   8   5   3    1.74    4.30
   9   5   3   11.78    9.69
  10   5   3   24.16   11.12
  11   5   3    8.09    7.94
  12   5   3   -3.78    5.01
  13   5   3   -0.57    2.55
 -14   4   3    6.45   13.20
 -12   4   3    1.72    3.96
 -11   4   3   -9.18    7.68
 -10   4   3    0.25    6.29
 -10   4   3   21.43   11.26
  -9   4   3   22.76   11.16
  -9   4   3   22.42   10.49
  -8   4   3    8.67    6.89
  -8   4   3    5.21    9.07
  -7   4   3   -4.42    7.24
  -7   4   3   -1.24    5.03
  -6   4   3   57.08   15.30
  -6   4   3   67.98   17.89
  -5   4   3   68.18   15.80
  -5   4   3   72.36   16.56
  -4   4   3   -1.39    2.54
  -4   4   3    4.16    4.78
  -3   4   3   29.72    8.81
  -3   4   3   36.90   10.19
  -2   4   3  103.56   17.35
  -2   4   3  105.96   16.64
  -1   4   3    3.64    3.56
  -1   4   3    0.18    3.44
   0   4   3   36.48   10.13
   0   4   3   44.32    9.84
   1   4   3   29.80    9.45
   1   4   3   28.97    7.46
   2   4   3   45.65   10.28
   2   4   3   42.78   11.64
   3   4   3   17.06    6.53
   3   4   3   16.95    5.68
   4   4   3   31.59    8.41
   4   4   3   39.51   11.15
   5   4   3   62.28   15.22
   6   4   3   26.04    9.93
   7   4   3   -0.31    2.60
   7   4   3    1.64    4.25
   8   4   3   61.80   15.57
   9   4   3   -2.84    3.56
  10   4   3   17.97    8.87
  11   4   3    9.03    6.25
  12   4   3   -1.29    2.65
 -14   3   3    2.47    6.67
 -13   3   3    3.59    8.17
 -12   3   3    5.77    7.53
 -11   3   3  -14.25    9.46
 -10   3   3   11.68    7.94
  -9   3   3   10.42    7.39
  -9   3   3    5.94    5.32
  -8   3   3  107.35   23.09
  -8   3   3  101.02   22.60
  -7   3   3   12.39    7.36
  -7   3   3   22.12    9.09
  -6   3   3   14.23    8.39
  -6   3   3   16.34    8.56
  -5   3   3   27.04   10.21
  -5   3   3   24.10    7.95
  -4   3   3    4.52    2.88
  -4   3   3   -1.99    3.92
  -3   3   3    0.54    4.27
  -3   3   3   -1.77    1.69
  -2   3   3   43.11   14.16
  -2   3   3   39.13   12.27
  -1   3   3   81.83   13.61
  -1   3   3   80.67   13.83
   0   3   3    0.52    2.13
   0   3   3   11.80    5.04
   1   3   3   15.95    6.52
   1   3   3    8.88    5.86
   2   3   3  284.76   27.38
   2   3   3  268.03   23.07
   3   3   3    8.88    6.93
   3   3   3   -5.24    2.68
   4   3   3   10.73    5.18
   4   3   3    9.86    6.21
   5   3   3   12.87    5.62
   5   3   3   11.84    4.93
   6   3   3   32.77    9.69
   6   3   3   32.58   11.29
   7   3   3    3.39    5.17
   8   3   3    3.23    2.16
   9   3   3   13.34    7.19
  10   3   3   12.01    7.72
  11   3   3    3.00    5.06
 -14   2   3   18.84   16.20
 -13   2   3   21.36   15.56
 -12   2   3   38.97   19.06
 -12   2   3   11.20   10.28
 -11   2   3   16.81   10.94
 -10   2   3   -0.65    6.76
  -9   2   3   28.81   12.84
  -9   2   3   30.90   12.19
  -8   2   3  237.65   32.39
  -8   2   3  200.27   32.07
  -7   2   3   44.34   12.37
  -7   2   3   50.85   15.69
  -6   2   3   -1.64    1.67
  -6   2   3    1.78    5.68
  -5   2   3   11.49    4.91
  -5   2   3    8.11    6.33
  -4   2   3  109.41   15.21
  -4   2   3  108.60   19.44
  -3   2   3   60.50   14.88
  -3   2   3   60.05   12.03
  -2   2   3  203.59   21.94
  -2   2   3  199.04   23.61
  -1   2   3    3.60    3.10
  -1   2   3   -0.57    2.83
   0   2   3   79.95   13.84
   0   2   3   78.51   13.13
   1   2   3  116.29   16.49
   1   2   3  118.30   14.93
   2   2   3   54.95   11.85
   2   2   3   39.13    8.34
   3   2   3  242.37   24.94
   3   2   3  234.47   20.13
   4   2   3    3.61    2.28
   4   2   3    5.81    4.94
   5   2   3   21.78    8.66
   5   2   3   25.42   10.01
   5   2   3   10.90    3.72
   6   2   3   13.40    6.92
   7   2   3   32.79   10.76
   8   2   3   33.79   11.74
   8   2   3   27.80    8.27
   9   2   3   -0.80    2.40
   9   2   3    3.00    3.74
  10   2   3    6.75    7.11
  10   2   3   -0.11    1.58
 -14   1   3   -5.64    4.47
 -13   1   3   30.46   14.83
 -12   1   3    7.48    6.80
 -12   1   3   10.72    7.28
 -11   1   3    1.34    2.65
 -11   1   3    8.18    8.47
 -10   1   3    0.65    8.00
  -9   1   3  191.56   32.16
  -8   1   3   -2.86    5.46
  -8   1   3    1.61    1.77
  -7   1   3    1.00    3.05
  -7   1   3    5.58    1.85
  -6   1   3   72.34   12.92
  -5   1   3   60.33   10.90
  -4   1   3   -3.82    1.52
  -3   1   3  290.62   24.54
  -2   1   3   22.22    6.34
  -1   1   3  125.21   15.68
   0   1   3  154.78   17.39
   1   1   3   61.49   11.61
   2   1   3   40.90    9.52
   3   1   3  164.87   21.52
   4   1   3    4.67    3.75
   4   1   3    0.52    2.17
   5   1   3    0.27    1.07
   5   1   3    7.25    4.99
   6   1   3   23.87    9.21
   6   1   3   21.51    5.24
   7   1   3   -0.97    2.59
   7   1   3   -7.45    5.07
   8   1   3    0.06    1.75
   8   1   3    1.15    2.16
   9   1   3   81.09   18.36
   9   1   3   78.37   14.58
  10   1   3    0.51    2.95
 -14   0   3   -9.89   12.54
 -13   0   3   12.32   13.80
 -12   0   3   -5.25    5.72
 -12   0   3   38.61   21.93
 -11   0   3    3.54    7.36
 -11   0   3   -3.46    4.89
 -10   0   3    1.98    3.71
 -10   0   3   -6.56    9.93
  -9   0   3   -4.49    3.58
  -8   0   3   12.14    6.09
  -8   0   3    5.75    4.59
  -7   0   3    4.32    4.30
  -7   0   3   -0.35    2.80
  -6   0   3    0.93    1.99
  -5   0   3    3.40    2.18
  -4   0   3    2.26    1.10
  -3   0   3   -2.40    3.30
  -2   0   3   -0.34    1.75
   2   0  -3    0.62    1.34
  -1   0   3    5.85    4.27
   1   0  -3   -2.20    4.00
   0   0   3   -0.98    2.19
   1   0   3   -3.22    3.22
   2   0   3   -6.33    2.80
   2   0   3    6.34    4.79
   3   0   3    0.79    4.21
   4   0   3    0.03    1.98
   5   0   3    1.35    2.03
   5   0   3   -1.41    3.60
   5   0   3    0.57    1.88
   6   0   3    4.43    3.61
   6   0   3   -1.40    1.95
   6   0   3   -1.82    1.89
   7   0   3   -6.25    4.94
   7   0   3   -2.29    2.68
   7   0   3   -0.43    1.26
   8   0   3    2.32    3.76
   8   0   3    1.15    3.44
   9   0   3    3.11    5.49
  10   0   3    4.50    4.80
 -14  -1   3    1.10    7.53
 -13  -1   3   24.70   18.68
 -12  -1   3   12.97   12.27
 -12  -1   3    3.10    3.37
 -11  -1   3   -6.91    7.69
 -11  -1   3    6.48    4.97
 -10  -1   3  -11.78    6.92
  -9  -1   3  185.31   33.66
  -8  -1   3   10.72    6.02
  -8  -1   3    2.85    4.45
  -8  -1   3    8.46    5.31
  -7  -1   3    8.02    4.79
  -7  -1   3    8.97    4.41
  -6  -1   3   43.18    8.20
  -6  -1   3   70.08   13.58
  -6  -1   3   64.35    9.31
  -5  -1   3   33.68    6.13
  -5  -1   3   54.77   12.26
  -5  -1   3   57.30    8.60
  -4  -1   3    2.61    3.45
  -4  -1   3   -0.99    1.19
  -3  -1   3  281.96   18.80
  -3  -1   3  255.63   27.25
  -2  -1   3   22.47    5.76
  -2  -1   3   22.32    7.42
   2   1  -3   21.27    4.94
  -1  -1   3  114.61   12.99
   1   1  -3  107.21   13.81
  -1  -1   3  113.40   16.95
   0  -1   3  153.10   13.24
   0  -1   3  160.12   16.65
   0  -1   3  144.14   21.11
   1  -1   3   54.18    9.55
   1  -1   3   63.49   10.66
   1  -1   3   60.25   13.72
   2  -1   3   36.50   11.00
   2  -1   3   37.58    8.89
   3  -1   3  126.80   17.02
   3  -1   3  164.85   22.69
   4  -1   3    9.38    5.61
   4  -1   3   -1.08    1.69
   4  -1   3    6.07    2.31
   5  -1   3    5.79    5.52
   5  -1   3   -1.58    2.25
   6  -1   3   19.91    6.86
   7  -1   3    7.40    6.47
   7  -1   3    6.63    2.98
   8  -1   3    1.10    1.60
   9  -1   3   70.50   13.50
  10  -1   3    4.21    5.34
 -14  -2   3   27.38   19.42
 -13  -2   3   15.72   14.07
 -12  -2   3    1.02    3.93
 -12  -2   3   10.42    4.97
 -11  -2   3    8.18   11.12
 -10  -2   3   14.80   12.89
  -9  -2   3   27.10   13.53
  -8  -2   3  164.35   18.30
  -8  -2   3  179.46   21.36
  -8  -2   3  231.65   34.90
   8   2  -3  174.65   25.60
  -7  -2   3   31.31   10.55
  -7  -2   3   61.98   17.67
  -7  -2   3   30.42    6.33
   7   2  -3   36.70   12.65
  -6  -2   3    7.69    3.52
  -6  -2   3    3.80    2.15
  -6  -2   3    1.79    3.00
  -5  -2   3    4.98    3.71
  -5  -2   3    5.66    2.54
  -4  -2   3   69.00    6.44
  -4  -2   3  116.18   17.87
  -3  -2   3   53.73   12.49
  -3  -2   3   34.76    5.12
   2   2  -3  147.15   11.94
  -2  -2   3  193.94   23.61
   1   2  -3    3.60    3.27
  -1  -2   3    4.69    5.32
   0  -2   3   72.85   16.09
   0   2  -3   67.71   11.29
   1  -2   3  120.73   18.73
   2  -2   3   49.98   12.96
   3  -2   3  288.37   29.46
   4  -2   3   -1.38    5.96
   5  -2   3   18.77    8.41
   6  -2   3   15.68    6.44
   7  -2   3   41.14   10.29
   8  -2   3   44.84   11.33
   9  -2   3   11.70    6.73
  10  -2   3    5.09    5.43
 -14  -3   3    2.06    8.83
 -13  -3   3   -0.17   11.57
 -12  -3   3   15.27   16.92
  12   3  -3   -0.15    3.55
  11   3  -3   -2.56    6.25
 -11  -3   3   -3.27    3.97
  10   3  -3   19.76    9.08
 -10  -3   3    6.10    4.19
  -9  -3   3   -1.14    4.51
   9   3  -3    6.46    7.65
  -8  -3   3  100.94   22.96
  -8  -3   3  101.66   15.95
   8   3  -3   83.78   18.29
  -7  -3   3    6.10    2.29
  -7  -3   3   15.28    9.44
   7   3  -3   10.11    7.03
  -7  -3   3   29.38    9.86
  -6  -3   3   12.72    5.74
  -6  -3   3   15.41    9.19
   6   3  -3   18.98    8.25
  -5  -3   3   25.72    9.54
  -5  -3   3   24.19    9.78
   5   3  -3   22.44    8.86
  -4  -3   3    5.75    4.84
  -4  -3   3    2.40    3.28
   4   3  -3    6.04    4.31
  -3  -3   3   -2.20    4.15
  -3  -3   3   -1.61    2.88
  -2  -3   3   40.67   10.99
  -2  -3   3   34.06    8.60
   2   3  -3   24.62    4.19
  -1  -3   3   89.63   16.53
   1   3  -3   87.35   11.14
  -1  -3   3   76.12   10.52
   0  -3   3   -1.41    5.12
   0   3  -3    3.20    2.66
   0  -3   3    4.51    2.44
   1  -3   3    9.97    7.60
   1  -3   3   -4.45    2.04
   2  -3   3  273.51   29.03
   3  -3   3   -0.04    4.44
   4  -3   3    7.93    2.43
   4  -3   3    4.29    2.12
   5  -3   3   10.68    3.63
   5  -3   3    8.57    3.47
   6  -3   3   34.09    9.77
   7  -3   3   -0.51    3.28
   8  -3   3   -4.25    2.61
   9  -3   3   10.02    6.65
  10  -3   3    8.94    5.23
 -13  -4   3   -3.28   10.03
  13   4  -3    5.68    5.33
 -12  -4   3  -13.16   10.69
  12   4  -3    3.98    7.58
 -11  -4   3   -0.19    8.17
  11   4  -3   -4.31    4.97
 -10  -4   3   11.71   11.82
  10   4  -3    5.03    3.36
   9   4  -3   32.88   12.23
  -9  -4   3   29.66   14.12
  -8  -4   3    5.35    2.52
  -8  -4   3   12.86   10.41
   8   4  -3    6.27    6.25
  -7  -4   3   14.13    6.51
  -7  -4   3   20.71    9.22
   7   4  -3    5.10    1.80
  -6  -4   3   52.75   15.61
   6   4  -3   53.98   13.73
  -6  -4   3   55.66   13.47
  -5  -4   3   62.10   14.09
  -5  -4   3   55.87   14.57
   5   4  -3   54.88   12.34
  -4  -4   3   -1.67    4.16
  -4  -4   3   -7.54    6.37
   4   4  -3    3.17    3.84
  -3  -4   3   29.94    9.27
  -3  -4   3   30.44    9.49
   3   4  -3   25.17    7.85
  -2  -4   3  103.09   16.78
   2   4  -3   47.82    4.90
   2   4  -3   89.73   14.91
  -2  -4   3   89.31   14.02
  -1  -4   3   -5.38    2.50
   1   4  -3    0.03    1.56
  -1  -4   3   -3.40    1.58
   0  -4   3   37.36    6.14
   0  -4   3   51.05   13.23
   0   4  -3   27.42    6.16
   1  -4   3   47.45   11.90
   2  -4   3   54.61   12.67
   3  -4   3   18.15    6.68
   4  -4   3   20.33    5.21
   4  -4   3   29.07    9.79
   5  -4   3   36.17    6.40
   5  -4   3   65.14   13.95
   6  -4   3   19.48    7.81
   7  -4   3    0.73    4.23
   8  -4   3   72.29   13.66
   9  -4   3    1.60    3.71
  10  -4   3   17.21    7.15
  14   5  -3    4.33    5.66
 -13  -5   3   17.81   12.04
  13   5  -3   10.20    7.25
 -12  -5   3   -1.09    9.77
  12   5  -3   -8.78    7.02
 -11  -5   3   -1.14    7.91
  11   5  -3    7.84    5.83
 -10  -5   3    1.60    7.53
  10   5  -3    5.12    5.40
  -9  -5   3   13.35    8.71
   9   5  -3   23.69   10.24
  -8  -5   3   20.81    9.59
  -8  -5   3   32.69    9.06
   8   5  -3   32.89   11.04
  -7  -5   3    3.35    2.39
   7   5  -3   -0.57    3.09
  -6  -5   3    2.29    4.93
  -6  -5   3    0.00    3.19
   6   5  -3    6.71    6.52
  -5  -5   3    1.36    5.76
  -5  -5   3    1.78    5.46
   5   5  -3    4.16    3.13
  -4  -5   3   -0.01    5.79
   4   5  -3    0.56    4.14
  -4  -5   3    3.55    4.73
  -3  -5   3    3.64    3.53
  -3  -5   3    8.61    5.48
   3   5  -3    0.76    3.30
  -2  -5   3   73.66   14.56
  -2  -5   3   65.27   11.94
   2   5  -3   64.22   13.18
  -1  -5   3    3.72    2.67
  -1  -5   3    2.76    2.58
   1   5  -3   -0.32    1.27
   1   5  -3    7.66    6.87
   0  -5   3   44.70   12.49
   0   5  -3   32.02    5.32
   0   5  -3   29.30    7.16
   1  -5   3   61.76   13.62
  -1   5  -3   41.14    7.36
   2  -5   3   35.19   10.14
   3  -5   3   20.39    7.96
   4  -5   3   96.05   17.37
   4  -5   3   52.06    8.39
   5  -5   3    9.25    2.73
   5  -5   3   29.47   10.03
   6  -5   3   -4.04    2.51
   7  -5   3   96.04   17.60
   8  -5   3   -0.15    2.95
   9  -5   3    6.94    4.61
  10  -5   3   32.12   10.76
  14   6  -3    3.87    6.66
 -13  -6   3   -4.47    9.32
  13   6  -3   -3.07    4.54
 -12  -6   3    9.45    9.70
  12   6  -3    1.96    3.13
 -11  -6   3    0.54    7.11
  11   6  -3   10.10    6.20
 -10  -6   3   12.43   14.51
  10   6  -3   10.32    6.10
  -9  -6   3   14.56    8.37
   9   6  -3    1.50    1.61
  -8  -6   3   71.39   21.64
  -8  -6   3   44.02   10.86
   8   6  -3   34.88   13.29
  -7  -6   3    4.39    3.71
  -7  -6   3    5.81    5.41
   7   6  -3    2.92    4.55
  -6  -6   3    8.84    7.24
  -6  -6   3    6.20    5.61
   6   6  -3    2.58    4.92
  -5  -6   3   -1.36    7.13
   5   6  -3    3.47    1.54
  -4  -6   3    9.83    4.90
  -4  -6   3   -0.01    4.27
   4   6  -3    7.02    6.73
  -3  -6   3   18.13    7.20
  -3  -6   3   26.56    8.20
   3   6  -3   15.58    7.33
   2   6  -3   26.98    4.03
   2   6  -3   30.65    4.45
  -2  -6   3   49.39   11.09
   2   6  -3   52.63   12.16
   1   6  -3   34.38    4.65
   1   6  -3   43.00    7.11
   1   6  -3   39.54   10.09
  -1  -6   3   57.96   12.14
   0   6  -3    2.40    1.76
   0   6  -3   -1.85    2.06
   1  -6   3   36.20   11.31
   2  -6   3   49.17   11.97
   3  -6   3    6.74    5.66
   4  -6   3   -1.21    1.50
   4  -6   3    4.24    4.95
   5  -6   3   16.99    8.09
   6  -6   3   -4.03    5.60
   7  -6   3    8.38    4.39
   8  -6   3   13.86    7.52
   9  -6   3   -1.20    4.41
  10  -6   3    0.45    4.35
  13   7  -3   -1.79    8.02
 -12  -7   3   -0.61   13.46
  12   7  -3    5.21    4.02
 -11  -7   3   24.21   17.29
  11   7  -3    1.19    5.97
 -10  -7   3    7.91    8.54
  10   7  -3   -7.04    6.05
   9   7  -3   -3.93    5.34
  -9  -7   3   10.24   10.95
   8   7  -3   37.62   13.55
  -8  -7   3   21.28   13.25
  -8  -7   3   42.19   11.94
   7   7  -3   12.60    6.63
  -7  -7   3   14.47    8.22
  -7  -7   3    1.77    3.29
   6   7  -3   13.72    9.19
  -6  -7   3   20.19   11.95
  -6  -7   3    1.74    3.17
   5   7  -3   28.09    9.87
  -5  -7   3   22.08   11.20
  -5  -7   3   30.65    9.56
   4   7  -3   30.24   10.28
   4   7  -3    8.88    2.02
  -4  -7   3   27.89    9.96
   3   7  -3    3.02    1.99
  -3  -7   3   15.71    8.72
   2   7  -3    5.49    2.77
   2   7  -3    7.27    2.69
  -2  -7   3   15.41    8.82
   2   7  -3    8.44    6.06
  -1  -7   3    4.47    3.63
   1   7  -3    9.80    6.99
   0  -7   3   22.01    9.32
   0   7  -3    8.45    4.59
   1  -7   3   53.84   13.27
  -1   7  -3   44.47    9.14
   2  -7   3   97.17   16.60
   3  -7   3    2.54    5.59
   4  -7   3   -4.92    3.71
   5  -7   3   26.52    9.99
   6  -7   3   20.63    8.07
   7  -7   3   -1.13    3.55
   8  -7   3    3.78    4.83
   9  -7   3    8.72    6.36
  10  -7   3    4.50    4.27
  13   8  -3    8.97    7.74
  12   8  -3    6.56    7.51
  11   8  -3   -3.30    4.54
  10   8  -3   -0.30    5.78
   9   8  -3    5.11    2.84
   8   8  -3    1.10    3.45
  -8  -8   3    5.44    6.56
   7   8  -3   10.87    5.87
  -7  -8   3    7.77    3.17
   6   8  -3    1.87    6.73
  -6  -8   3    9.99    5.59
   5   8  -3   26.49    9.80
  -5  -8   3   17.28    5.61
   4   8  -3   54.23   13.51
  -4  -8   3   47.92   13.17
   3   8  -3   30.41    9.79
  -3  -8   3   20.67    8.98
   2   8  -3   20.28    8.98
   2   8  -3   12.91    3.70
  -2  -8   3   15.42    4.77
   1   8  -3   71.85   14.67
  -1  -8   3   94.85   17.42
   0  -8   3  194.39   25.88
   0   8  -3  205.70   22.64
   1  -8   3    6.96    5.21
  -1   8  -3   13.43    6.51
   2  -8   3   -2.27    3.64
  -2   8  -3    0.23    1.78
   3  -8   3   96.44   17.37
   4  -8   3   47.28   13.47
   5  -8   3   -2.03    6.43
   6  -8   3    2.21    3.79
   7  -8   3   -0.62    2.13
   8  -8   3   29.69   11.75
   9  -8   3    9.25    5.82
  10  -8   3   16.08    8.12
  12   9  -3    3.25    6.61
  11   9  -3    0.31    4.13
  10   9  -3    2.74    5.77
   9   9  -3   10.89    7.31
   8   9  -3   17.61    9.84
  -8  -9   3    8.23    5.08
   7   9  -3    2.03    4.92
  -7  -9   3    1.50    6.88
   6   9  -3   16.66    8.14
  -6  -9   3   25.52   11.27
   5   9  -3   97.39   19.31
  -5  -9   3  114.06   21.16
   4   9  -3   30.15   10.64
  -4  -9   3   49.82   14.57
   3   9  -3   38.25   10.24
  -3  -9   3   44.52   11.92
   2   9  -3  138.75   13.40
  -2  -9   3  151.76   24.31
   2   9  -3  155.62   21.04
   1   9  -3   39.02   11.41
  -1  -9   3   34.15   12.40
   1   9  -3   22.28    6.65
   0   9  -3    3.82    5.74
   0  -9   3    9.26    8.95
   1  -9   3  246.69   29.30
  -1   9  -3  227.46   23.35
   2  -9   3   10.41    8.27
  -2   9  -3    1.37    3.68
   3  -9   3   -6.64    4.81
   4  -9   3   57.66   13.34
   5  -9   3   27.08   12.44
   6  -9   3   10.22    6.57
   7  -9   3    3.17    5.26
   8  -9   3    4.17    4.70
   9  -9   3    3.36    2.93
  10  -9   3   -4.66    3.27
  12  10  -3    0.72    5.33
  11  10  -3    2.70    8.50
  10  10  -3   -2.83    5.88
   9  10  -3    9.56    9.36
   8  10  -3    2.41    3.03
  -8 -10   3    8.86    8.00
   7  10  -3    3.46    5.36
  -7 -10   3    6.58    6.68
   6  10  -3    5.46    7.32
  -6 -10   3    0.14    4.69
   5  10  -3   73.08   16.80
  -5 -10   3   75.91   17.94
   4  10  -3    3.60    3.39
  -4 -10   3    6.72    2.97
   3  10  -3   13.83    7.29
  -3 -10   3   20.96    9.86
   2  10  -3   10.94    3.28
   2  10  -3    9.90    3.77
  -2 -10   3   23.10   10.75
   1  10  -3   17.79    6.52
  -1 -10   3   27.88   11.11
   1  10  -3   24.88    7.94
   0  10  -3   20.90    7.32
   0 -10   3   26.78    6.25
   1 -10   3   35.95   12.45
  -1  10  -3   31.39    8.71
   2 -10   3   10.05    5.52
  -2  10  -3    1.21    3.76
   3 -10   3   15.76    9.51
  -3  10  -3    7.25    4.40
   4 -10   3   -2.35    1.93
   5 -10   3    5.07    6.19
   6 -10   3   14.01    7.61
   7 -10   3   -2.48    4.15
   8 -10   3    1.12    5.74
   9 -10   3    4.81    2.12
  10 -10   3    3.10    4.31
  11  11  -3    6.98    6.92
  10  11  -3   -2.51    2.96
   9  11  -3    7.66    6.25
   8  11  -3    5.07    6.94
  -8 -11   3   11.41    8.19
   7  11  -3    4.97    7.07
  -7 -11   3    1.78    4.40
   6  11  -3   37.31   11.89
  -6 -11   3   45.61   14.87
   5  11  -3   26.72   10.65
  -5 -11   3   31.01   12.07
   4  11  -3    7.12    5.94
  -4 -11   3    2.85    4.55
   3  11  -3   15.30    6.97
  -3 -11   3   13.68    4.10
   2  11  -3    9.35    6.78
  -2 -11   3    8.59    8.85
   1  11  -3    5.82    4.15
  -1 -11   3   13.56    6.91
   1  11  -3    7.23    4.07
   0  11  -3  121.59   18.09
   0 -11   3  150.88   25.20
   0  11  -3  140.36   20.49
  -1  11  -3   32.58    8.95
   1 -11   3   32.61   10.32
   2 -11   3   15.03    8.75
  -2  11  -3    4.70    3.03
   3 -11   3    9.60    6.44
   4 -11   3   -3.53    6.81
   5 -11   3   25.50   11.27
   6 -11   3   11.78    6.88
   7 -11   3   12.59    8.98
   8 -11   3    4.42    7.01
   9 -11   3    3.76    4.79
  10 -11   3    2.62    4.60
  10  12  -3    5.97    6.08
   9  12  -3    1.26    4.93
   8  12  -3    5.83    5.37
   7  12  -3   -3.88    6.80
  -7 -12   3   -1.40    5.16
   6  12  -3   -4.85    3.48
  -6 -12   3    3.93    3.49
   5  12  -3   -0.66    3.03
  -5 -12   3    3.13    3.78
   4  12  -3   -1.58    2.01
  -4 -12   3   -1.87    3.91
   3  12  -3   -2.31    5.49
  -3 -12   3   14.97   11.66
   2  12  -3    6.13    4.39
  -2 -12   3    9.65    7.35
   1  12  -3    4.07    3.96
  -1 -12   3    4.46    3.61
   0  12  -3   -0.27    1.98
   0 -12   3    3.51    5.64
   0  12  -3   -3.40    3.33
  -1  12  -3   -4.18    4.76
   1 -12   3   -0.02    5.96
  -1  12  -3   -3.07    3.57
   2 -12   3   83.73   18.53
  -2  12  -3   62.58   13.20
   3 -12   3   -1.70    5.45
   4 -12   3    2.42    2.37
   5 -12   3   34.50   13.41
   6 -12   3    8.97    8.68
   7 -12   3    2.12    2.94
   8 -12   3   24.92   10.80
   9 -12   3    0.42    5.95
  10 -12   3   -7.45    7.82
   9  13  -3    8.40    7.37
   8  13  -3    2.45    5.46
   7  13  -3    5.32    4.96
  -7 -13   3   -0.70    5.77
   6  13  -3    5.03    6.67
  -6 -13   3    4.04    7.74
   5  13  -3   -1.57    4.58
  -5 -13   3   -3.29    5.11
   4  13  -3   -5.49    7.26
  -4 -13   3   -2.97    5.35
   3  13  -3   14.65    8.27
  -3 -13   3   13.26    7.59
   2  13  -3   10.40    7.31
  -2 -13   3   10.83    7.74
   1  13  -3   16.33    7.64
  -1 -13   3   35.63   13.30
   0  13  -3   74.21   15.43
   0 -13   3   79.33   20.07
   0  13  -3   68.76   14.79
  -1  13  -3    4.16    3.37
   1 -13   3    4.33    8.23
  -1  13  -3    2.10    3.84
   2 -13   3   22.63   10.98
   3 -13   3   30.71   13.04
   4 -13   3    9.33    3.14
   5 -13   3   -5.33    4.96
   6 -13   3   24.73    9.02
   7 -13   3   16.30   10.80
   8 -13   3    6.42    8.84
   9 -13   3    2.69    5.09
  10 -13   3   -1.45    4.04
   9  14  -3    1.12    7.15
   8  14  -3    3.01    6.81
   7  14  -3    8.08    6.60
  -7 -14   3  -11.58    8.76
   6  14  -3   11.43    6.57
  -6 -14   3    4.63    6.22
   5  14  -3   12.62    8.49
  -5 -14   3   15.68    9.23
   4  14  -3   -2.45    3.40
  -4 -14   3    5.61    6.09
   3  14  -3    7.90    5.69
  -3 -14   3   -4.39    5.07
   2  14  -3   19.10    9.62
  -2 -14   3   40.94   15.36
   1  14  -3    8.50    5.76
  -1 -14   3    2.29    3.44
   0  14  -3    0.01    2.26
   0 -14   3  -12.75    9.65
  -1  14  -3    0.00    2.24
   1 -14   3    7.63   10.66
  -1  14  -3    3.11    5.95
   2 -14   3   17.32    9.30
  -2  14  -3    9.27    7.38
   3 -14   3    6.18    9.97
   4 -14   3    0.71    2.48
   5 -14   3   19.42   11.56
   6 -14   3   -1.90    5.25
   7 -14   3    1.17    4.49
   8 -14   3   -7.81    8.07
   9 -14   3   -3.94    5.47
  10 -14   3    1.74    2.48
   8  15  -3    4.23    4.65
   7  15  -3   10.94    8.31
  -7 -15   3   -1.36    5.20
   6  15  -3    5.95    4.31
  -6 -15   3    8.29    7.09
   5  15  -3    2.23    2.21
  -5 -15   3   17.61    9.53
   4  15  -3    0.24    2.05
  -4 -15   3    3.59    7.68
   3  15  -3   10.26    7.86
  -3 -15   3   14.78    5.52
   2  15  -3   12.09    6.81
  -2 -15   3   25.31   12.69
   1  15  -3   30.81   11.06
  -1 -15   3   46.59   16.92
   0  15  -3   39.91   11.95
   0 -15   3   57.15   17.56
   1 -15   3    1.42    3.59
   2 -15   3   22.91    9.90
  -2  15  -3   11.86    7.22
   3 -15   3   17.93    8.63
  -3  15  -3    9.63    6.19
   4 -15   3   -3.15    6.08
   5 -15   3   -4.28    4.59
   6 -15   3    3.88    2.63
   7 -15   3   11.11    5.29
   8 -15   3    0.77    3.75
   9 -15   3    0.83    2.01
   7  16  -3    4.72    4.40
  -7 -16   3    4.56    5.51
   6  16  -3   17.81   11.63
  -6 -16   3   11.72   10.71
   5  16  -3   -3.60    4.73
  -5 -16   3    6.48    6.84
   4  16  -3   13.13    8.48
  -4 -16   3   12.82    6.84
   3  16  -3   18.02   10.64
  -3 -16   3    6.98    7.29
   2  16  -3   10.66    7.58
  -2 -16   3    6.58    8.85
   1  16  -3   18.75    9.10
  -1 -16   3   20.30    8.89
   0 -16   3    6.43    7.41
   1 -16   3   -2.72    4.02
   2 -16   3    8.38    6.43
   3 -16   3    4.61    9.24
  -3  16  -3    4.58    5.85
   4 -16   3   -4.57    7.33
  -4  16  -3    1.11    5.51
   5 -16   3   -4.80    3.84
   6 -16   3   -3.91    5.81
   7 -16   3   16.99   12.62
   6  17  -3    2.24    5.53
  -6 -17   3   -4.06    8.38
   5  17  -3   10.74    8.76
  -5 -17   3   -9.60    8.02
   4  17  -3    7.78    6.65
  -4 -17   3  -12.82   12.54
   3  17  -3    0.19    2.93
  -3 -17   3    3.62    7.51
   2  17  -3    3.33    3.91
  -2 -17   3   16.50    8.46
   1  17  -3    6.35    6.81
  -1 -17   3   12.85    9.84
   0 -17   3   12.54    8.69
   1 -17   3    4.02    8.44
   2 -17   3    0.78    3.57
   3 -17   3    0.50    4.65
   4 -17   3   -3.41    3.51
   5 -17   3    2.57    5.86
  -5  17  -3   -7.51    9.40
  -6  17  -3   -6.85    7.59
  -5 -18   3  -14.14   13.58
   4  18  -3    1.88    6.49
  -4 -18   3   -5.01    5.71
   3  18  -3    3.41    6.34
  -3 -18   3   24.77   16.16
   2  18  -3    8.38    6.67
  -2 -18   3    8.77    6.85
  -1 -18   3   -3.23    7.47
   0 -18   3   -3.10    3.75
   1 -18   3   -2.53    8.38
   3  19  -3    0.53    1.42
  -4  16   4   11.11   11.13
  -3  16   4    0.40    8.58
  -2  16   4    4.19    5.96
  -1  16   4  -11.71   10.19
   0  16   4    5.99    7.47
   1  16   4   -4.97    1.69
   2  16   4   -1.59    3.43
   3  16   4   -2.06    2.32
  -6  15   4    4.50    7.65
  -5  15   4   -1.42    7.55
  -4  15   4    1.70    3.73
  -3  15   4   -7.89    9.39
  -2  15   4   -5.72    6.73
  -1  15   4   10.48    9.84
   0  15   4    5.64    5.64
   1  15   4    1.00    4.89
   2  15   4   -2.34    5.48
   3  15   4   -5.31    6.19
   4  15   4   -7.19    8.31
   5  15   4   14.31    9.22
  -8  14   4   -2.93    5.63
  -7  14   4    0.37    8.98
  -6  14   4   -0.28    3.07
  -5  14   4  -16.48   11.55
  -4  14   4    6.37    6.90
  -3  14   4    4.49    4.98
  -2  14   4   -2.34    2.25
  -1  14   4   10.24   10.59
   0  14   4   -4.95    5.12
   1  14   4    5.87    7.54
   2  14   4    9.38    7.83
   3  14   4    4.33    6.54
   4  14   4    0.98    1.61
   5  14   4   11.38    8.95
   6  14   4    3.95    6.18
  -9  13   4   -3.13    8.24
  -8  13   4    3.44    7.60
  -7  13   4   -5.64    9.33
  -6  13   4    3.71   10.82
  -5  13   4   -1.53    5.64
  -4  13   4    7.02    5.85
  -3  13   4   -1.31    5.74
  -2  13   4   12.19    8.68
  -1  13   4   12.69   11.46
   0  13   4    2.56    7.76
   1  13   4   15.71    9.04
   2  13   4   -6.31    6.47
   3  13   4    7.59    8.51
   4  13   4    9.54    7.98
   5  13   4   -5.54    5.32
   6  13   4   -3.44    3.17
   7  13   4    6.75    5.94
 -11  12   4   -0.92    8.28
 -10  12   4   -8.50    9.58
  -9  12   4   -9.70   12.38
  -8  12   4  -10.93    9.98
  -7  12   4   11.01   10.74
  -6  12   4   -5.56    6.97
  -5  12   4   17.89   12.44
  -4  12   4   12.92   11.68
  -3  12   4    6.71   11.51
  -2  12   4    1.52    2.02
  -1  12   4    1.84    1.89
   0  12   4    5.83    4.67
   1  12   4   11.79    7.62
   2  12   4    1.83    4.34
   3  12   4    1.10    5.58
   4  12   4    8.74    6.72
   5  12   4   -0.99    4.43
   6  12   4    3.12    2.34
   7  12   4    0.99    3.26
   8  12   4   11.33    9.45
 -12  11   4   -1.17    7.28
 -11  11   4   -2.61    8.31
 -10  11   4    0.37    3.12
  -9  11   4   12.80   12.41
  -8  11   4   13.07    9.37
  -7  11   4   -2.70    4.37
  -6  11   4    6.28    8.33
  -5  11   4   -0.20    4.75
  -4  11   4   20.37   10.36
  -3  11   4   -1.75    2.45
  -2  11   4   -0.94    4.36
  -1  11   4   11.38    7.38
   0  11   4   36.64   13.12
   1  11   4   14.05    7.52
   2  11   4    1.04    3.62
   3  11   4   24.59   11.15
   4  11   4   -2.01    2.29
   5  11   4   -1.64    6.28
   6  11   4    2.51    4.39
   7  11   4   -0.53    3.39
   8  11   4   14.20   10.74
   9  11   4   -3.21    4.57
 -12  10   4  -17.59   13.47
 -11  10   4    3.01    3.68
 -10  10   4   -3.09    2.67
  -9  10   4    6.14    9.72
  -8  10   4  -18.33   15.53
  -7  10   4   34.86   16.86
  -6  10   4    6.27    6.25
  -5  10   4    3.24    4.78
  -4  10   4    5.58    4.66
  -3  10   4   12.24   10.16
  -2  10   4   12.23    8.76
  -1  10   4   13.88    7.66
   0  10   4   16.72    9.00
   1  10   4    1.73    5.40
   2  10   4   56.24   16.45
   3  10   4    1.90    4.95
   4  10   4   11.04    7.36
   5  10   4   -1.85    1.72
   6  10   4   30.76   11.50
   7  10   4   -0.19    4.31
   8  10   4   18.76   11.41
   9  10   4  -12.79    9.28
  10  10   4   -2.07    4.43
  10  10   4    6.48    7.72
 -11   9   4    8.45    9.59
 -10   9   4    8.49    8.79
  -9   9   4   26.24   18.19
  -8   9   4   -7.48    5.70
  -7   9   4   12.61   10.62
  -6   9   4   -8.75    8.95
  -5   9   4    9.80    5.90
  -4   9   4   26.05   10.35
  -3   9   4    1.12    5.75
  -2   9   4   91.42   20.20
  -1   9   4   18.63   10.32
   0   9   4    5.29    5.18
   1   9   4  211.98   29.52
   2   9   4   -3.86    3.59
   3   9   4    5.14    4.78
   4   9   4    6.50    7.31
   5   9   4    3.48    1.97
   6   9   4   -2.17    3.49
   7   9   4    3.14    6.10
   8   9   4   22.06   11.52
   9   9   4    1.78    2.74
  10   9   4   -2.00    2.48
  10   9   4    0.60    3.63
 -11   8   4    7.00    8.51
 -10   8   4   -2.57    7.80
  -9   8   4   24.54   14.81
  -9   8   4   10.63   11.76
  -8   8   4   -3.24    3.99
  -8   8   4    7.72    8.40
  -7   8   4    4.72   10.77
  -7   8   4   -0.64    7.59
  -6   8   4    2.51    5.67
  -6   8   4    5.66    7.69
  -5   8   4    2.75    6.60
  -5   8   4    2.87    5.97
  -4   8   4    6.08    4.90
  -4   8   4    2.19    2.85
  -3   8   4   28.31   10.24
  -3   8   4   24.95   12.08
  -2   8   4    4.81    6.28
  -2   8   4   -3.65    2.67
  -1   8   4   27.05   10.26
  -1   8   4   22.70    9.14
   0   8   4    1.64    3.61
   1   8   4   76.28   17.34
   2   8   4   -1.61    5.73
   3   8   4   40.75   13.34
   4   8   4   36.39   13.33
   5   8   4    6.30    5.61
   6   8   4   14.87    9.30
   7   8   4   16.42   10.70
   8   8   4   13.52   10.29
   9   8   4   21.79   11.52
   9   8   4   20.86   12.90
  10   8   4   -2.34    4.85
  11   8   4    5.86    6.66
 -11   7   4    7.13    8.55
 -11   7   4    8.40    3.55
 -10   7   4   10.14    5.86
 -10   7   4   12.91   12.43
  -9   7   4   31.73   16.16
  -9   7   4   22.22   11.86
  -8   7   4   10.56    9.84
  -8   7   4   14.70    8.57
  -7   7   4    9.73    8.41
  -7   7   4   25.12   12.57
  -6   7   4   -0.89    5.75
  -6   7   4    1.25    7.03
  -5   7   4    3.80    6.23
  -5   7   4    7.56    8.55
  -4   7   4   12.37    9.99
  -4   7   4   23.79   13.09
  -3   7   4   23.22   10.04
  -3   7   4   33.17   12.74
  -2   7   4   58.74   13.65
  -2   7   4   61.21   16.29
  -1   7   4    8.18    6.96
  -1   7   4   14.78    9.18
   0   7   4   31.85   10.81
   0   7   4   30.12    9.47
   1   7   4  204.11   27.33
   1   7   4  171.96   23.17
   2   7   4   13.85    6.21
   3   7   4   12.67    7.18
   4   7   4   50.61   15.74
   5   7   4    4.82    5.46
   6   7   4    0.09    5.33
   7   7   4    9.98    7.86
   8   7   4    8.82    8.48
   9   7   4    2.52    4.66
   9   7   4    5.17    5.28
  10   7   4    3.82    6.12
  11   7   4    7.47    5.36
 -12   6   4    8.21   10.43
 -11   6   4    2.13    4.02
 -10   6   4   -8.79    7.71
 -10   6   4   -1.96    5.26
  -9   6   4   13.15   11.25
  -9   6   4    8.55    9.14
  -8   6   4    1.56    4.95
  -8   6   4   -4.15    6.79
  -7   6   4   14.41    8.42
  -7   6   4   10.94    2.88
  -6   6   4   27.67   12.21
  -6   6   4   17.77    9.50
  -5   6   4   15.05    8.48
  -5   6   4    2.61    4.42
  -4   6   4   12.43    7.32
  -4   6   4   20.02   10.85
  -3   6   4    1.63    2.97
  -3   6   4    2.86    5.37
  -2   6   4   25.59    9.28
  -2   6   4   20.73    9.80
  -1   6   4   28.75   10.62
  -1   6   4   27.41   10.00
   0   6   4   20.65    7.67
   0   6   4   17.87    7.58
   1   6   4   10.46    6.31
   1   6   4    7.92    3.04
   2   6   4   19.03    8.56
   2   6   4   11.65    6.61
   3   6   4   84.76   19.16
   3   6   4   82.70   15.48
   4   6   4    1.78    3.51
   5   6   4   -0.04    6.35
   6   6   4   14.48    9.52
   7   6   4   29.86   11.54
   8   6   4   14.11    9.36
   8   6   4   12.99   10.22
   9   6   4   -0.25    3.36
  10   6   4   -9.90    9.19
  11   6   4   -0.87    4.03
 -12   5   4    3.24    4.66
 -11   5   4   22.77   11.08
 -10   5   4    3.30    4.50
 -10   5   4    7.50    6.02
  -9   5   4   47.08   17.28
  -9   5   4   51.25   17.96
  -8   5   4   11.98    7.89
  -8   5   4    7.94    5.91
  -7   5   4    3.77    5.22
  -7   5   4   -0.34    4.81
  -6   5   4    4.05    2.40
  -6   5   4    2.50    4.27
  -5   5   4    4.24    5.83
  -5   5   4   -2.20    5.46
  -4   5   4   29.42   10.08
  -4   5   4   15.45    7.98
  -3   5   4   -1.26    3.62
  -3   5   4    5.13    5.99
  -2   5   4   72.60   16.23
  -2   5   4   82.15   17.31
  -1   5   4    2.32    4.22
  -1   5   4    4.23    6.34
   0   5   4    5.89    7.80
   0   5   4   -3.45    2.78
   1   5   4  225.34   27.79
   1   5   4  190.39   22.94
   2   5   4   12.00    6.10
   2   5   4    2.03    4.92
   3   5   4    4.84    3.61
   3   5   4   -5.78    5.32
   4   5   4   -4.15    3.32
   4   5   4   -3.34    5.04
   5   5   4    1.28    3.96
   6   5   4    2.64    2.02
   7   5   4   -2.27    3.50
   7   5   4   -2.42    2.95
   8   5   4   19.99    8.24
   9   5   4    6.34    5.56
  10   5   4    0.74    1.78
  11   5   4    7.16    8.78
  12   5   4    2.46    4.53
 -12   4   4    3.11    5.88
 -11   4   4  -19.95   11.84
 -10   4   4   -7.46    7.32
  -9   4   4   -1.80    4.19
  -9   4   4   -0.86    5.75
  -8   4   4  107.33   26.27
  -8   4   4  101.55   21.66
  -7   4   4    2.53    6.47
  -7   4   4    4.62    6.96
  -6   4   4   98.13   23.29
  -6   4   4   77.43   17.18
  -5   4   4  120.86   24.22
  -5   4   4   92.00   18.42
  -4   4   4    4.62    6.54
  -4   4   4    6.45    6.57
  -3   4   4   42.81   13.29
  -3   4   4   58.02   14.17
  -2   4   4  170.30   23.66
  -2   4   4  158.00   23.66
  -1   4   4    9.41    7.75
  -1   4   4   14.93    8.94
   0   4   4  236.46   27.97
   0   4   4  216.98   25.93
   1   4   4    1.20    4.41
   1   4   4    3.08    3.40
   2   4   4   -1.58    3.99
   2   4   4    6.09    4.72
   3   4   4   28.61    8.19
   3   4   4   20.76    8.10
   4   4   4    0.48    6.07
   4   4   4    4.13    2.57
   5   4   4   29.08   11.39
   5   4   4   32.46    9.28
   6   4   4   29.64   12.51
   7   4   4   -1.91    3.24
   7   4   4    6.38    8.06
   8   4   4    3.62    2.16
   9   4   4    3.12    2.30
  10   4   4    4.56    4.70
  11   4   4    1.90    2.92
  12   4   4   12.19    8.13
 -13   3   4   -7.77   13.06
 -12   3   4    3.99    7.08
 -11   3   4    3.68    5.56
 -10   3   4   22.07   12.17
  -9   3   4   -1.66    2.93
  -9   3   4    6.31    5.63
  -8   3   4   -4.76    6.84
  -8   3   4    0.26    2.13
  -7   3   4  148.33   29.92
  -7   3   4  128.53   20.81
  -6   3   4   15.90    8.64
  -6   3   4   13.19    5.85
  -5   3   4   30.85   14.58
  -5   3   4    8.02    4.08
  -4   3   4   38.69   10.91
  -4   3   4   50.78   16.37
  -3   3   4  131.78   20.78
  -3   3   4  155.24   24.48
  -2   3   4   13.25    4.27
  -2   3   4   20.00    9.24
  -1   3   4  143.83   21.87
  -1   3   4  120.82   19.52
   0   3   4   26.22    9.00
   0   3   4   19.38    7.75
   1   3   4   89.29   14.98
   1   3   4  123.69   19.82
   2   3   4    2.04    3.34
   2   3   4   14.86    6.96
   3   3   4    8.26    4.15
   3   3   4    7.02    3.91
   4   3   4   47.41   12.86
   4   3   4   41.30    9.63
   5   3   4    7.94    4.47
   5   3   4    4.90    5.57
   6   3   4    8.89    5.80
   6   3   4    1.09    4.21
   6   3   4    2.60    1.41
   7   3   4    2.95    2.43
   8   3   4    4.27    4.28
   9   3   4    2.99    4.16
   9   3   4   -2.16    2.76
  10   3   4    1.90    3.54
  10   3   4   -5.33    4.94
  11   3   4   -4.05    6.48
 -13   2   4   -3.86    9.09
 -12   2   4  -14.46   13.00
 -12   2   4   -1.79    6.15
 -11   2   4    7.52    7.78
 -10   2   4    1.97    8.53
  -9   2   4    3.27    4.78
  -8   2   4    1.69    4.26
  -8   2   4   10.14    9.28
  -7   2   4   41.92   11.26
  -7   2   4   46.10   15.83
  -6   2   4    3.90    3.47
  -6   2   4    9.48    7.79
  -5   2   4   10.12    5.95
  -5   2   4   12.85    9.60
  -4   2   4   22.38    6.42
  -4   2   4   35.90   13.90
  -3   2   4    8.91    5.74
  -3   2   4    8.93    5.24
  -2   2   4   59.81   13.60
  -2   2   4   53.69   14.84
  -1   2   4    9.92    5.34
  -1   2   4   14.91    5.89
   0   2   4   -2.49    2.31
   0   2   4   -2.02    4.41
   1   2   4   21.28    9.73
   1   2   4   29.00    8.77
   2   2   4   51.26   13.36
   2   2   4   39.67   10.12
   3   2   4   17.49    8.95
   3   2   4   11.09    6.16
   4   2   4   11.86    5.81
   4   2   4   17.92    9.18
   5   2   4   20.26    8.73
   5   2   4   13.99    8.66
   5   2   4   12.12    4.53
   6   2   4    2.31    2.07
   6   2   4    1.51    5.02
   7   2   4    9.35    5.91
   8   2   4   -2.15    4.05
   8   2   4    3.27    2.22
   9   2   4   -3.33    3.40
   9   2   4   -1.21    2.02
  10   2   4    8.16    6.63
  10   2   4    1.38    3.11
 -13   1   4   19.29   15.84
 -12   1   4    9.09   10.60
 -12   1   4   26.11   16.72
 -11   1   4   14.97   10.41
 -11   1   4    7.01   10.75
 -10   1   4  -15.14   10.20
  -9   1   4    4.33    4.97
  -8   1   4   10.55    5.47
  -8   1   4    0.86    3.57
  -7   1   4   11.12   10.09
  -7   1   4    5.47    3.54
  -6   1   4    3.15    3.49
  -5   1   4    0.08    3.64
  -4   1   4   12.80    5.51
  -3   1   4   12.83    4.25
  -2   1   4    2.19    1.91
  -1   1   4    7.09    2.52
   0   1   4    0.48    4.93
   1   1   4    3.78    3.25
   2   1   4   80.91   15.85
   3   1   4    5.58    6.69
   3   1   4   -2.47    4.25
   3   1   4    1.63    1.82
   4   1   4   56.31   13.44
   4   1   4   54.46   15.34
   4   1   4   56.27   11.18
   5   1   4   23.71    6.89
   5   1   4    6.49    5.79
   6   1   4   22.24    9.61
   6   1   4   16.89    5.47
   6   1   4   11.88    7.24
   7   1   4   12.08    7.80
   7   1   4   14.40    6.94
   8   1   4   37.00   12.43
   8   1   4   27.33    9.97
   9   1   4   -0.54    4.23
   9   1   4    4.10    4.29
  10   1   4   -1.79    3.91
 -13   0   4   22.22   16.06
 -12   0   4   -6.04    6.98
 -12   0   4    4.17    3.34
 -11   0   4   -2.12    3.76
 -11   0   4    2.45    4.20
 -10   0   4    1.06    4.10
 -10   0   4   -0.90    3.50
  -9   0   4   34.68   16.80
  -8   0   4   49.90   13.56
  -7   0   4    7.97    5.22
  -6   0   4   12.38    6.08
  -6   0   4    1.12    1.07
  -5   0   4   11.12    6.82
  -5   0   4   32.10    8.68
  -4   0   4   34.66    9.15
  -3   0   4   53.16   10.54
  -2   0   4   10.17    4.02
  -1   0   4  100.24   15.63
   0   0   4   -3.39    2.84
   1   0   4  218.03   25.21
   2   0   4    3.99    4.02
   2   0   4   13.35    5.46
   3   0   4   55.77   12.83
   4   0   4   36.01   10.31
   4   0   4   25.72   11.11
   5   0   4    6.32    4.50
   5   0   4    4.16    5.79
   5   0   4    9.92    5.27
   6   0   4   22.91    9.50
   6   0   4    7.26    6.60
   6   0   4   12.90    5.02
   7   0   4   27.43   10.68
   7   0   4   16.36    8.00
   8   0   4    2.34    2.17
   9   0   4   16.72    7.59
  10   0   4   13.04    6.81
 -13  -1   4   -2.83    8.24
 -12  -1   4    5.62    5.87
 -12  -1   4    3.69    7.99
 -11  -1   4  -11.37    9.16
 -11  -1   4   -3.88    8.65
 -10  -1   4    9.94   11.60
  -9  -1   4   -3.27    8.85
  -8  -1   4    3.08    3.66
  -7  -1   4    4.04    6.98
  -6  -1   4    5.09    4.00
  -5  -1   4    6.34    5.62
  -5  -1   4    7.24    3.62
  -4  -1   4   10.47    4.17
  -4  -1   4    8.01    3.59
  -3  -1   4   11.38    4.39
  -3  -1   4    1.43    5.47
  -2  -1   4   -0.50    1.72
  -2  -1   4    2.62    6.42
  -1  -1   4    6.73    3.13
  -1  -1   4    6.21    2.52
  -1  -1   4   14.06    8.82
   0  -1   4    0.34    2.61
   0  -1   4    0.44    2.92
   0  -1   4   -7.14    3.57
   1  -1   4    1.46    3.07
   1  -1   4    3.55    4.43
   2  -1   4   64.08   12.51
   2  -1   4   97.61   19.33
   3  -1   4    1.65    3.32
   3  -1   4   -0.71    4.73
   4  -1   4   58.52   13.34
   4  -1   4   69.33   17.10
   5  -1   4   12.28    7.40
   5  -1   4   34.26   11.56
   6  -1   4   12.48    6.27
   7  -1   4   23.80    9.92
   8  -1   4   20.22    9.54
   9  -1   4   11.19    6.98
  10  -1   4    0.00    1.96
 -13  -2   4   -8.94   12.85
 -12  -2   4    7.53   10.96
 -12  -2   4   -4.09    5.90
 -11  -2   4   21.78   13.25
 -10  -2   4   10.53    6.19
  -9  -2   4    6.08    6.42
  -8  -2   4    5.48    5.51
  -8  -2   4    3.52    3.98
  -7  -2   4   41.98   12.40
  -7  -2   4   54.44   16.85
  -6  -2   4    3.46    5.10
  -5  -2   4   12.57    7.06
  -4  -2   4   23.47    5.01
  -4  -2   4   31.04   12.07
  -3  -2   4   19.20    9.75
  -2  -2   4   41.92   10.15
   2   2  -4   30.58    6.75
  -1  -2   4    8.67    6.12
   0  -2   4   -2.40    2.58
   1  -2   4   25.29   10.49
   2  -2   4   41.06   13.62
   3  -2   4    6.66    3.33
   4  -2   4   11.65    8.23
   5  -2   4   18.81    6.64
   6  -2   4    8.29    4.66
   7  -2   4    9.07    6.59
   8  -2   4   -2.60    2.17
   9  -2   4   -3.79    5.01
  10  -2   4   -3.69    4.11
 -13  -3   4   12.62   12.63
 -12  -3   4    7.05    9.25
 -11  -3   4    5.81    8.37
 -10  -3   4   33.70   15.81
  -9  -3   4  -11.19    8.89
  -8  -3   4   -2.07    5.06
  -8  -3   4  -19.81   12.62
  -7  -3   4  139.45   23.28
  -7  -3   4  165.53   29.42
  -6  -3   4   14.17    9.19
  -6  -3   4   17.41    7.45
  -5  -3   4    4.11    3.06
  -5  -3   4   19.67    7.02
  -4  -3   4   37.74   13.21
  -4  -3   4   36.27   11.64
  -3  -3   4  118.91   21.82
  -3  -3   4  127.57   19.44
  -2  -3   4   12.93    8.03
  -2  -3   4   12.81    5.84
   2   3  -4    8.36    3.11
  -1  -3   4  132.68   22.23
  -1  -3   4  114.75   14.73
   0  -3   4   24.62   10.93
   0  -3   4   24.47    5.63
   1  -3   4  106.94   22.34
   1  -3   4   84.69    9.00
   2  -3   4    0.91    4.29
   2  -3   4    2.69    1.30
   3  -3   4    1.34    4.76
   4  -3   4   41.66   12.93
   5  -3   4   -6.63    3.94
   6  -3   4    0.10    2.43
   7  -3   4    1.25    3.98
   8  -3   4   13.15    7.33
   9  -3   4   -3.02    4.18
  10  -3   4    7.64    6.45
 -12  -4   4   35.19   22.08
 -11  -4   4   -6.01    5.57
 -10  -4   4   14.73    7.60
  -9  -4   4   11.41   10.69
  -8  -4   4  116.46   27.35
  -8  -4   4   96.61   19.28
  -7  -4   4   -5.70    5.19
  -7  -4   4   -2.30    3.56
  -6  -4   4   98.43   19.26
  -6  -4   4   88.74   21.53
  -5  -4   4  114.11   22.14
  -5  -4   4  107.11   21.74
  -4  -4   4    3.47    2.26
  -4  -4   4   -8.37    7.93
  -3  -4   4   44.21   14.89
  -3  -4   4   40.64   11.65
  -2  -4   4  153.68   24.58
  -2  -4   4  154.13   19.57
  -1  -4   4    2.49    3.46
   1   4  -4    1.99    0.98
   0  -4   4  228.53   29.93
   0  -4   4  186.11   15.61
   1  -4   4    3.85    2.24
   1  -4   4    7.01    6.86
   2  -4   4    4.06    8.03
   3  -4   4   24.11   10.43
   4  -4   4    3.60    4.63
   5  -4   4   48.36   15.69
   6  -4   4   25.66    9.88
   7  -4   4    3.04    2.14
   8  -4   4   14.38    7.95
   9  -4   4   -2.39    4.58
  10  -4   4    6.26    6.49
 -12  -5   4   26.40   15.21
 -11  -5   4    5.75    7.79
 -10  -5   4    5.66    5.65
  -9  -5   4   54.61   17.63
   9   5  -4   44.86   14.96
  -8  -5   4    3.72    8.61
  -8  -5   4    7.48    6.50
   8   5  -4    6.52    5.03
  -7  -5   4   -0.90    5.14
   7   5  -4   -5.86    6.51
  -7  -5   4   -0.79    6.06
   6   5  -4    8.54    7.68
  -6  -5   4    0.93    4.07
  -6  -5   4   10.76    9.90
  -5  -5   4    4.23    8.77
  -5  -5   4   -4.04    7.38
  -4  -5   4   20.33    9.54
  -4  -5   4    6.11    7.17
  -3  -5   4   -2.14    2.77
  -3  -5   4   -7.40    6.66
  -2  -5   4   48.38   10.60
  -2  -5   4   77.98   18.86
  -1  -5   4    3.17    3.84
  -1  -5   4    3.16    3.64
   0  -5   4   10.02    7.78
   1  -5   4  171.13   27.38
   2  -5   4   15.02    8.45
   3  -5   4    6.19    6.84
   4  -5   4   -2.47    6.09
   5  -5   4    7.60    6.23
   6  -5   4   -1.64    4.48
   7  -5   4    1.48    3.19
   8  -5   4   28.54   10.59
   9  -5   4    0.18    3.51
  10  -5   4    4.74    4.23
 -12  -6   4   22.18   13.56
  12   6  -4    1.82    2.64
 -11  -6   4    6.74    7.83
  11   6  -4    2.49    7.02
 -10  -6   4    0.18   11.81
  10   6  -4   -6.18    7.75
  -9  -6   4   12.71   10.52
   9   6  -4   12.04    7.71
  -8  -6   4    9.20   11.76
  -8  -6   4    0.04    5.08
   8   6  -4   -0.01    4.03
  -7  -6   4   25.21   13.45
  -7  -6   4   23.32   10.92
   7   6  -4    1.06    2.07
  -6  -6   4   34.07   13.21
  -6  -6   4   20.19    8.28
   6   6  -4   21.59    8.81
  -5  -6   4   -2.23    7.05
   5   6  -4   -5.88    2.67
  -5  -6   4    8.05    6.96
  -4  -6   4   10.41    9.24
   4   6  -4    0.82    2.91
  -4  -6   4   13.36    6.14
  -3  -6   4   -0.99    3.79
  -3  -6   4    5.22    4.94
  -2  -6   4   30.66   12.19
  -2  -6   4   29.88    8.10
  -1  -6   4   37.19   13.88
   0  -6   4   18.36    6.49
   1  -6   4   17.02    7.24
   2  -6   4   28.81   11.43
   3  -6   4   95.02   19.58
   4  -6   4    8.97    8.25
   5  -6   4    2.46    1.90
   6  -6   4    8.40    7.76
   7  -6   4   24.47    9.05
   8  -6   4    9.08    7.32
   9  -6   4    4.34    6.19
  10  -6   4   10.79    6.89
 -12  -7   4   39.84   21.14
  12   7  -4    3.67    7.56
 -11  -7   4   -4.22   12.87
  11   7  -4    0.02    5.35
 -10  -7   4   35.40   20.43
  10   7  -4   10.65    8.63
  -9  -7   4   42.50   19.18
   9   7  -4   25.21   11.64
  -8  -7   4    3.15    8.55
  -8  -7   4    1.87    4.00
   8   7  -4    7.87    6.44
  -7  -7   4   12.63   10.29
  -7  -7   4   27.10   13.17
   7   7  -4   20.60   11.09
  -6  -7   4    1.79    3.39
  -6  -7   4   -0.34    4.01
   6   7  -4   -0.09    4.76
  -5  -7   4   16.65    9.25
  -5  -7   4    7.70    4.03
   5   7  -4   -3.33    4.70
  -4  -7   4   11.80    8.20
  -4  -7   4    1.06    2.60
   4   7  -4   18.95    8.79
   3   7  -4   15.74    8.09
  -3  -7   4   21.51   10.96
   2   7  -4   58.26   14.51
  -2  -7   4   70.79   16.02
  -1  -7   4   12.33    8.09
   0  -7   4   45.64   13.98
   1  -7   4  214.12   29.78
   2  -7   4   13.50    7.90
   3  -7   4   18.52    9.27
   4  -7   4   52.98   15.10
   5  -7   4   16.67    9.44
   6  -7   4    9.17    6.42
   7  -7   4    6.70    4.92
   8  -7   4  -10.77    7.77
   9  -7   4   -7.97    6.88
  10  -7   4   -2.03    5.60
  11   8  -4    0.39    2.33
 -10  -8   4  -20.17   10.72
  10   8  -4   -3.53    3.62
  -9  -8   4   12.41   12.32
   9   8  -4    2.62    4.69
  -8  -8   4  -16.17   11.55
  -8  -8   4   -1.14    2.81
   8   8  -4   -4.13    5.21
  -7  -8   4    2.33    6.75
  -7  -8   4   -8.37    8.71
   7   8  -4   -1.28    1.63
  -6  -8   4   -0.43    4.88
   6   8  -4   -2.81    3.14
  -5  -8   4   -7.08    8.31
   5   8  -4  -12.84    8.93
  -4  -8   4    0.10    7.32
   4   8  -4    5.93    5.99
  -3  -8   4   28.57   10.58
   3   8  -4   25.67   10.10
  -2  -8   4   -3.20    3.53
   2   8  -4    0.17    5.41
   1   8  -4   18.79    7.73
  -1  -8   4   23.50    9.19
   0  -8   4   15.81    9.94
   1  -8   4   93.37   19.69
   2  -8   4    3.88    5.92
   3  -8   4   43.90   13.71
   4  -8   4   39.19   14.38
   5  -8   4   -2.69    3.82
   6  -8   4   18.44   11.18
   7  -8   4   21.27    9.88
   8  -8   4   12.78    8.06
   9  -8   4   15.92    8.82
  10  -8   4    6.42    6.59
  11   9  -4   -2.18    5.21
  10   9  -4   14.14    7.48
   9   9  -4   17.64   10.28
   8   9  -4    9.41    6.33
  -7  -9   4   20.01   10.63
   7   9  -4   11.42    6.11
  -6  -9   4   -2.28    4.67
   6   9  -4    4.60    4.53
  -5  -9   4    0.35    5.45
   5   9  -4    5.90    6.02
  -4  -9   4   21.55   10.71
   4   9  -4   25.17   10.13
  -3  -9   4    0.08    5.46
   3   9  -4    3.42    4.46
  -2  -9   4   85.34   18.18
   2   9  -4   67.50   15.96
  -1  -9   4    8.20    7.76
   1   9  -4   13.23    6.92
   0  -9   4    8.48    5.59
   1  -9   4  214.45   30.07
   2  -9   4    2.52    7.27
   3  -9   4    3.68    4.57
   4  -9   4    5.47    6.75
   5  -9   4   12.79    7.01
   6  -9   4    0.43    3.93
   7  -9   4    2.62    5.20
   8  -9   4   14.67    8.42
   9  -9   4    7.24    8.14
  10  -9   4   -3.42    4.07
  10  10  -4   -3.61    6.97
   9  10  -4   -7.19    6.81
   8  10  -4    1.89    3.53
  -7 -10   4   19.90   11.16
   7  10  -4   20.41   11.29
  -6 -10   4   -1.61    7.54
   6  10  -4    3.45    3.52
  -5 -10   4   -5.08    3.90
   5  10  -4   -2.53    4.39
  -4 -10   4   18.63    8.91
   4  10  -4    2.48    2.93
  -3 -10   4    8.85    7.90
   3  10  -4   21.93   10.30
  -2 -10   4   16.46   11.85
   2  10  -4   11.19    6.52
  -1 -10   4    2.33    3.98
   1  10  -4    1.90    2.51
   0 -10   4   10.63    8.11
   0  10  -4    5.18    2.29
   1 -10   4   -0.47    6.08
   2 -10   4   65.07   16.84
   3 -10   4    8.32    5.38
   4 -10   4   -1.87    2.49
   5 -10   4  -12.80    9.34
   6 -10   4   21.74   10.47
   7 -10   4   -6.97    5.73
   8 -10   4   26.86   12.22
   9 -10   4    4.16    6.05
  10 -10   4    2.42    2.80
   9  11  -4    0.47    3.77
   8  11  -4    2.82    5.75
  -7 -11   4   -4.89    2.76
   7  11  -4    3.59    7.81
  -6 -11   4   -4.10   10.78
   6  11  -4    1.80    6.56
  -5 -11   4   -4.65    8.09
   5  11  -4    0.87    4.68
  -4 -11   4   19.27   11.13
   4  11  -4   17.33    9.86
  -3 -11   4    0.49    7.35
   3  11  -4    6.08    7.40
  -2 -11   4    9.38    5.76
   2  11  -4    6.03    5.97
  -1 -11   4    9.35    5.95
   1  11  -4   13.03    8.33
   0 -11   4   49.91   14.39
   0  11  -4   28.43   10.58
   1 -11   4   18.50    9.15
  -1  11  -4   18.93    8.90
   2 -11   4   -0.48    5.27
   3 -11   4   22.94   10.57
   4 -11   4    0.67    5.82
   5 -11   4   -5.45    6.11
   6 -11   4  -10.58    6.84
   7 -11   4   -2.65    4.44
   8 -11   4   10.31    7.81
   9 -11   4   -3.66    6.28
  10 -11   4    8.29    7.66
   9  12  -4   -8.36    8.75
   8  12  -4    1.22    4.37
  -7 -12   4    0.43    5.97
   7  12  -4   -4.41    4.58
  -6 -12   4   -4.61   10.39
   6  12  -4    2.41    2.91
  -5 -12   4  -10.97    7.60
   5  12  -4   11.34    8.36
  -4 -12   4   12.32    8.74
   4  12  -4   10.34    7.26
  -3 -12   4   -0.41    4.74
   3  12  -4    2.57    3.94
  -2 -12   4   -0.16    5.92
   2  12  -4   -3.42    5.22
  -1 -12   4    2.73    3.47
   1  12  -4    8.94    6.00
   0 -12   4    9.18    8.83
   0  12  -4    9.44    4.46
   1 -12   4    9.50    8.16
  -1  12  -4    7.16    5.76
   2 -12   4    6.31    8.08
   3 -12   4    7.40    5.00
   4 -12   4  -12.72    8.72
   5 -12   4   -6.51    8.80
   6 -12   4   -4.07    5.92
   7 -12   4    4.32    2.23
   8 -12   4    1.59    6.24
   9 -12   4    1.16    6.33
  10 -12   4    5.63    8.35
   8  13  -4    1.67    1.64
   7  13  -4   -0.55    5.15
  -7 -13   4   -4.92    5.07
   6  13  -4    2.96    4.22
  -6 -13   4   -4.49    7.74
   5  13  -4   -3.89    4.73
  -5 -13   4  -10.51   13.00
   4  13  -4    1.90    4.55
  -4 -13   4   -4.41    8.59
  -3 -13   4    4.45    3.03
   3  13  -4   -0.33    4.09
  -2 -13   4   10.22    7.90
   2  13  -4   -0.75    3.74
  -1 -13   4   -2.65    3.59
   1  13  -4   -1.57    3.85
   0 -13   4   -3.85    5.73
   0  13  -4    0.00    3.96
   1 -13   4   31.68   11.55
   2 -13   4    5.72    8.07
   3 -13   4  -10.35    9.54
   4 -13   4   -2.51    2.87
   5 -13   4   13.43    6.82
   6 -13   4   -6.03    7.12
   7 -13   4   -7.81    7.42
   8 -13   4    8.94    6.31
   9 -13   4    5.75    9.09
   7  14  -4    3.26    5.24
  -7 -14   4   13.98   10.67
   6  14  -4   -8.85    7.19
  -6 -14   4   -3.88    4.98
   5  14  -4   -2.59    3.69
  -5 -14   4   -0.02    7.66
   4  14  -4    1.01    2.38
  -4 -14   4   -8.03    9.28
   3  14  -4   -0.63    5.68
  -3 -14   4   19.24   11.14
  -2 -14   4    5.29    9.08
   2  14  -4    1.79    2.52
  -1 -14   4   19.12   15.83
   1  14  -4    5.94    6.77
   0 -14   4  -14.63   12.27
   1 -14   4    6.49    9.71
   2 -14   4    4.09    5.72
   3 -14   4   -3.53    3.17
   4 -14   4    9.59    5.57
   5 -14   4   -0.11    3.49
   6 -14   4    6.12   11.00
   7 -14   4    0.82    4.21
   8 -14   4   -0.06    6.02
   6  15  -4   -0.48    3.19
  -6 -15   4  -12.47   12.36
   5  15  -4   -4.13    5.06
  -5 -15   4    1.87    5.25
   4  15  -4   -4.15    5.43
  -4 -15   4   -0.58    6.68
   3  15  -4   -2.12    5.81
  -3 -15   4   -9.06    9.85
  -2 -15   4   -3.38    3.84
   2  15  -4   -3.96    4.33
  -1 -15   4   33.26   16.32
   1  15  -4    0.00    2.47
   0 -15   4   -6.05    5.71
   1 -15   4   12.21   10.10
   2 -15   4   -5.28   10.81
   3 -15   4   -8.55   11.16
   4 -15   4    6.20    8.89
   5 -15   4   11.58    9.83
  -6 -16   4   -1.72    6.84
   5  16  -4    1.78    3.62
  -5 -16   4   -4.67    9.61
   4  16  -4   -3.74    6.04
  -4 -16   4    9.63    8.62
   3  16  -4   -3.64    4.56
  -3 -16   4    2.95    5.65
  -2 -16   4   -7.52   10.01
   2  16  -4   -3.61    4.81
  -1 -16   4    4.07    8.14
   0 -16   4   16.97   15.54
   1 -16   4    9.14    7.16
   2 -16   4    6.02    3.93
   3 -16   4   -2.07    7.41
  -5 -17   4   18.85   16.31
   4  17  -4    3.70    4.98
  -4 -17   4    1.80    5.77
   3  17  -4   -7.24    7.62
  -3 -17   4    6.31   10.55
  -5  14   5    0.87    3.94
  -4  14   5    7.25    8.06
  -3  14   5   20.22   12.65
  -2  14   5   -2.33    5.49
  -1  14   5   -1.26    4.93
   0  14   5    6.83    8.26
   1  14   5   12.01   10.73
   2  14   5    7.44    7.60
  -7  13   5   -3.23    7.49
  -6  13   5   12.18   12.77
  -5  13   5   -7.69    9.59
  -4  13   5    3.83    2.60
  -3  13   5    2.16    6.77
  -2  13   5    0.94    5.12
  -1  13   5   19.31   12.64
   0  13   5    4.58    7.94
   1  13   5    3.33    3.78
   2  13   5    8.60    9.22
   3  13   5   -5.43    6.48
   4  13   5    1.70    1.63
  -9  12   5   -3.28    8.13
  -8  12   5    4.46    5.86
  -7  12   5   -4.69    6.87
  -6  12   5   -5.13    9.65
  -5  12   5   15.52   13.51
  -4  12   5    3.09    5.81
  -3  12   5   -1.35    8.12
  -2  12   5   -3.35    4.24
  -1  12   5   -4.86    5.70
   0  12   5   -0.59    3.26
   1  12   5   -1.65    4.27
   2  12   5   -0.72    5.78
   3  12   5   -2.73    2.63
   4  12   5   13.71    8.92
   5  12   5    6.49    5.68
   6  12   5   -5.30    6.43
  -9  11   5    9.76   10.30
  -8  11   5   14.28   12.48
  -7  11   5    7.26   10.09
  -6  11   5   -5.77    8.89
  -5  11   5    9.42   10.99
  -4  11   5    0.59    5.25
  -3  11   5   -0.14    6.10
  -2  11   5   -2.70    7.04
  -1  11   5   -0.14    2.99
   0  11   5  -10.78    8.84
   1  11   5   11.15    9.52
   2  11   5    6.38    7.13
   3  11   5   15.14    9.19
   4  11   5    4.02    5.77
   5  11   5    7.50    7.40
   6  11   5   -1.77    6.09
   7  11   5    2.27    3.91
  -9  10   5    1.59    7.40
  -8  10   5    7.47    9.06
  -7  10   5   -5.79    7.77
  -6  10   5    1.53    3.91
  -5  10   5   -5.28    7.96
  -4  10   5   17.21   11.75
  -3  10   5    7.69    7.24
  -2  10   5   -7.70    8.03
  -1  10   5   14.56    9.04
   0  10   5   -2.98    3.31
   1  10   5   19.61   11.89
   2  10   5   12.65    7.94
   3  10   5   20.85    9.97
   4  10   5   24.24   11.92
   5  10   5   -5.05    7.29
   6  10   5   -1.59    6.19
   7  10   5    4.51    5.94
  -8   9   5   -4.40    7.12
  -7   9   5   -3.24    3.96
  -7   9   5   -4.10    4.86
  -6   9   5   -2.88    3.57
  -6   9   5   11.90   10.98
  -5   9   5   13.37    9.39
  -5   9   5   -3.28    3.86
  -4   9   5    6.75    7.56
  -4   9   5    6.20    6.48
  -3   9   5   11.94    7.08
  -3   9   5   33.70   13.50
  -2   9   5   -0.04    5.12
  -2   9   5   12.53   10.98
  -1   9   5   -1.81    3.40
   0   9   5    3.46    3.51
   1   9   5   -1.85    1.86
   2   9   5   23.38   12.05
   3   9   5   13.60    9.11
   4   9   5    8.00    5.94
   5   9   5   22.25   11.72
   6   9   5   17.77   11.22
   7   9   5   -3.00    5.38
   8   9   5   -0.55    1.67
 -10   8   5   11.83   10.95
  -9   8   5   17.37    9.08
  -8   8   5    6.63    9.10
  -8   8   5   -1.72    7.17
  -7   8   5    8.43    8.43
  -7   8   5    2.05    3.30
  -6   8   5   18.57   10.75
  -6   8   5    9.17    8.59
  -5   8   5    4.88    4.38
  -5   8   5   -2.76    4.98
  -4   8   5   -2.09    4.60
  -4   8   5   -9.19    7.93
  -3   8   5    7.11    5.75
  -3   8   5   -2.88    4.44
  -2   8   5    8.66    7.19
  -2   8   5   -6.91    5.81
  -1   8   5    6.19    5.96
  -1   8   5    6.76    6.25
   0   8   5    6.63    4.36
   0   8   5   10.49    7.85
   1   8   5    1.56    3.74
   2   8   5   15.53    8.82
   3   8   5    1.28    3.82
   4   8   5    3.61    4.98
   5   8   5    3.21    6.31
   6   8   5    3.66    5.98
   7   8   5   -3.78    3.83
   8   8   5   -1.56    4.06
   8   8   5    3.38    6.34
   9   8   5    3.19    6.24
   9   8   5    1.36    3.99
 -11   7   5   13.72   11.93
 -10   7   5   -9.97   11.93
  -9   7   5   16.71   12.45
  -8   7   5   23.59   13.75
  -8   7   5    9.94    9.04
  -7   7   5    0.57    4.97
  -7   7   5   -2.33    7.47
  -6   7   5    6.66    5.57
  -6   7   5   17.25   10.52
  -5   7   5   21.63   10.84
  -5   7   5    7.56    6.84
  -4   7   5    1.37    4.71
  -4   7   5   -3.91    5.66
  -3   7   5   10.81    6.50
  -3   7   5   17.29   10.53
  -2   7   5   31.07   11.67
  -2   7   5   36.08   13.28
  -1   7   5    5.08    5.20
  -1   7   5   14.50    8.48
   0   7   5   10.94    7.07
   0   7   5   18.67    9.50
   1   7   5   -4.25    2.89
   1   7   5   -0.08    2.31
   2   7   5    7.12    6.96
   2   7   5   -0.26    1.94
   3   7   5   20.43   10.19
   4   7   5   -6.53    8.68
   5   7   5   -4.76    5.58
   6   7   5   10.89    7.99
   7   7   5    6.03    7.45
   8   7   5    7.74    6.95
   8   7   5    5.86    7.94
   9   7   5    7.91    7.91
  10   7   5    1.88    5.17
 -11   6   5   -2.15    4.57
 -10   6   5    0.96    3.42
  -9   6   5   -2.63    6.53
  -8   6   5   -3.46    4.15
  -7   6   5    3.53    5.60
  -7   6   5    1.93    4.88
  -6   6   5    9.92   10.73
  -6   6   5    5.62    7.45
  -5   6   5   20.41   10.64
  -5   6   5    8.44    6.44
  -4   6   5   -3.90    7.70
  -4   6   5   -0.38    2.55
  -3   6   5    4.70    5.53
  -3   6   5   -1.41    4.50
  -2   6   5   15.78    7.23
  -2   6   5    8.25    5.90
  -1   6   5   33.34   12.77
  -1   6   5   30.34   11.73
   0   6   5   -4.34    4.40
   0   6   5   -3.54    5.03
   1   6   5   36.55   13.02
   1   6   5   28.35    9.48
   2   6   5   -0.85    4.36
   2   6   5    4.96    5.96
   3   6   5    8.08    6.26
   3   6   5    2.20    2.72
   4   6   5    4.36    7.71
   5   6   5   12.93    8.52
   6   6   5    6.69    8.60
   7   6   5    9.08    7.27
   7   6   5   -1.68    6.05
   8   6   5    1.58    3.31
   9   6   5    4.66    7.08
  10   6   5    6.43    6.63
 -12   5   5    3.64    8.32
 -11   5   5    3.57    9.83
 -10   5   5    5.03    2.44
  -9   5   5   19.28   12.17
  -8   5   5    3.28    5.25
  -7   5   5    5.37    6.16
  -7   5   5    5.94   10.38
  -6   5   5   13.56    8.92
  -6   5   5   31.45   15.09
  -5   5   5   14.49    8.69
  -5   5   5    8.59    8.90
  -4   5   5   44.34   13.23
  -4   5   5   36.34   12.78
  -3   5   5    5.67    5.77
  -3   5   5    4.73    5.21
  -2   5   5    5.31    8.12
  -2   5   5    4.26    5.63
  -1   5   5   21.73    9.72
  -1   5   5   26.87   11.50
   0   5   5  142.85   25.40
   0   5   5  121.23   21.61
   1   5   5   34.38   12.58
   1   5   5   35.08   11.75
   2   5   5    6.67    6.23
   2   5   5    8.73    3.82
   3   5   5   34.18   13.18
   3   5   5   26.23    9.86
   4   5   5    1.99    1.50
   4   5   5   12.37    8.79
   5   5   5    5.47    6.29
   5   5   5    1.29    2.55
   6   5   5   10.25    8.75
   6   5   5    1.54    3.52
   7   5   5    7.20    7.59
   7   5   5    8.03    4.53
   8   5   5    2.58    3.85
   9   5   5    2.87    3.12
  10   5   5    5.31    5.10
 -12   4   5    5.43   12.19
 -11   4   5    1.71    6.89
 -10   4   5    5.91    6.57
  -9   4   5   22.45   13.82
  -8   4   5    4.99    9.04
  -7   4   5   -8.06   11.59
  -6   4   5   39.84   16.09
  -6   4   5   17.49    8.29
  -5   4   5   42.21   16.69
  -5   4   5   23.58    9.40
  -4   4   5   36.69   13.77
  -4   4   5   14.97    8.08
  -3   4   5    1.50    5.34
  -3   4   5   10.15    6.38
  -2   4   5   49.52   15.23
  -2   4   5   54.25   14.98
  -1   4   5   67.62   17.18
  -1   4   5   86.57   19.57
   0   4   5    5.69    5.65
   0   4   5  -12.92    7.85
   1   4   5   13.19    6.70
   1   4   5   18.20    8.20
   2   4   5   79.89   18.41
   2   4   5   68.57   15.20
   3   4   5    2.24    3.85
   3   4   5    9.03    5.69
   4   4   5    8.26    3.64
   4   4   5    9.54    8.34
   5   4   5    9.55    7.52
   5   4   5    6.02    2.87
   6   4   5   -1.46    3.34
   6   4   5   -0.71    3.62
   7   4   5   -2.04    2.53
   8   4   5   -0.61    2.88
   9   4   5   -8.97    9.82
   9   4   5    0.16    7.17
  10   4   5    2.24    4.54
  11   4   5   -0.35    3.13
 -13   3   5  -13.59   10.91
 -12   3   5   -3.74    5.99
 -11   3   5    5.77   11.32
 -10   3   5   -8.84    8.72
  -9   3   5    5.35    8.91
  -8   3   5    1.75    4.79
  -7   3   5   13.78   11.22
  -6   3   5    0.58    3.14
  -5   3   5    0.66    6.69
  -5   3   5    0.22    3.45
  -4   3   5   30.53   11.26
  -4   3   5   37.99   11.52
  -3   3   5    7.01    8.90
  -3   3   5    7.03    4.64
  -2   3   5    2.35    4.67
  -2   3   5   -4.96    2.21
  -1   3   5    1.98    1.82
  -1   3   5   -0.76    3.47
   0   3   5  102.93   20.40
   0   3   5  102.63   20.70
   1   3   5  117.85   20.79
   1   3   5  135.92   24.35
   2   3   5    4.68    3.36
   2   3   5    1.17    2.71
   3   3   5   -1.07    4.21
   3   3   5    4.12    5.05
   4   3   5   16.95    9.74
   4   3   5    6.73    4.96
   5   3   5    8.44    5.44
   5   3   5    7.02    6.64
   5   3   5    3.02    3.36
   6   3   5    1.61    1.80
   7   3   5    6.47    5.45
   8   3   5    1.47    2.28
   8   3   5    0.99    3.66
   9   3   5    1.31    6.45
   9   3   5    0.89    2.14
  10   3   5    6.28    6.91
 -13   2   5  -12.57   10.69
 -12   2   5   -7.26    8.22
 -11   2   5    3.36    5.78
 -10   2   5    0.01    5.09
  -9   2   5    4.78    8.51
  -8   2   5    1.89    4.16
  -8   2   5    6.98    5.95
  -7   2   5   14.27   11.80
  -6   2   5    0.27    5.85
  -5   2   5   54.07   13.25
  -5   2   5   62.23   20.53
  -4   2   5   12.35    6.73
  -4   2   5    4.44    9.21
  -3   2   5   12.25    5.79
  -3   2   5   28.90   11.83
  -2   2   5   67.13   16.80
  -2   2   5   59.56   16.39
  -1   2   5  136.18   22.82
  -1   2   5  129.02   23.03
   0   2   5   37.71   12.05
   0   2   5   29.66   11.21
   1   2   5  189.55   27.72
   1   2   5  178.62   25.22
   2   2   5    6.01    5.51
   2   2   5   12.26    7.38
   3   2   5   21.81    8.66
   3   2   5    1.50    4.45
   3   2   5   12.96    8.84
   4   2   5    0.28    4.33
   4   2   5    2.21    4.12
   4   2   5   -0.88    5.08
   5   2   5   22.68   11.47
   5   2   5   30.95   10.04
   6   2   5    5.55    5.84
   6   2   5    3.96    3.18
   7   2   5   10.10    8.19
   7   2   5   15.66    9.59
   8   2   5   -1.70    5.83
   8   2   5   -9.49    9.12
   9   2   5    5.11    5.78
   9   2   5    4.81    7.52
  10   2   5    1.01    4.14
 -13   1   5    0.92    8.09
 -12   1   5    0.02    8.76
 -11   1   5    5.79    7.95
 -11   1   5    9.31   12.19
 -10   1   5   -9.73    9.08
  -9   1   5  -16.39   11.35
  -8   1   5   -1.90    5.02
  -8   1   5  -12.19   10.95
  -7   1   5    7.51    2.04
  -7   1   5    5.42    3.10
  -6   1   5    0.80    5.79
  -6   1   5    9.74   11.09
  -5   1   5   -1.36    5.17
  -4   1   5   -0.43    1.86
  -3   1   5    0.80    4.88
  -2   1   5   -1.31    5.74
  -1   1   5   50.73   13.72
   0   1   5   96.81   18.75
   1   1   5  102.60   19.91
   1   1   5   94.31   18.68
   2   1   5   27.62   11.36
   2   1   5   49.95   15.18
   2   1   5   45.39   13.34
   3   1   5    5.36    4.23
   3   1   5   -4.92    6.53
   3   1   5    0.08    2.98
   4   1   5   -1.19    2.03
   4   1   5    3.08    2.47
   4   1   5    0.96    2.09
   5   1   5    3.63    2.37
   5   1   5    0.89    4.55
   5   1   5   -4.77    3.54
   6   1   5   -2.38    3.81
   6   1   5   -2.02    5.77
   7   1   5    5.44    5.57
   7   1   5    2.56    2.00
   8   1   5   13.04   10.23
   8   1   5   12.56    8.46
   9   1   5    1.88    2.17
  10   1   5    4.29    4.51
 -13   0   5    0.73    7.39
 -12   0   5    5.48   11.09
 -11   0   5   -1.10    5.99
 -11   0   5   10.72   11.51
 -10   0   5   12.77   11.27
 -10   0   5   -0.20    2.63
  -9   0   5   -6.21    4.25
  -8   0   5    4.42    5.99
  -8   0   5  -15.17   10.63
  -7   0   5   -4.15    6.51
  -6   0   5   -1.64    3.59
  -5   0   5   -0.49    5.60
  -4   0   5   -4.54    5.26
  -3   0   5    4.14    4.83
  -3   0   5    3.11    5.92
  -2   0   5    7.03    5.79
  -2   0   5   -2.12    6.72
  -1   0   5   -7.06    6.99
  -1   0   5   -4.59    7.39
   0   0   5   -1.52    3.11
   0   0   5   -0.98    4.83
   0   0   5   -4.25    3.82
   1   0   5    3.97    3.68
   1   0   5   -5.06    2.83
   1   0   5    1.72    7.66
   2   0   5   -5.56    4.90
   2   0   5    2.75    3.80
   3   0   5   -1.09    1.97
   3   0   5   -6.99    7.17
   4   0   5    2.91    5.92
   4   0   5   11.07    9.55
   4   0   5    2.15    3.40
   5   0   5   -3.38    2.12
   5   0   5   -2.77    4.16
   5   0   5    0.36    2.27
   6   0   5    1.15    2.29
   6   0   5   -8.39    8.08
   7   0   5   -1.65    6.57
   8   0   5   -3.21    5.04
   9   0   5   -8.00    7.28
  10   0   5    0.72    3.96
 -13  -1   5   10.41   13.96
 -12  -1   5   11.86   14.55
 -11  -1   5   -6.07    7.68
 -11  -1   5  -13.23   10.83
 -10  -1   5  -11.13    9.68
 -10  -1   5   -2.29    5.58
  -9  -1   5    2.13    8.36
  -8  -1   5    2.45    5.45
  -8  -1   5    7.69    7.03
  -7  -1   5    5.50    6.15
  -6  -1   5    6.80    6.25
  -5  -1   5   -3.62    5.15
  -4  -1   5   10.59    9.58
  -3  -1   5   -5.49    8.81
  -2  -1   5   -3.79    3.57
  -2  -1   5   -2.60    4.18
  -1  -1   5   33.57   11.53
   0  -1   5   60.63    9.93
   0  -1   5   91.75   21.00
   1  -1   5   72.90   11.99
   1  -1   5   76.28   19.40
   2  -1   5   41.93   10.31
   2  -1   5   31.32   13.81
   3  -1   5   -6.50    4.86
   3  -1   5   -5.83    9.16
   4  -1   5   -2.33    4.06
   5  -1   5   13.08    7.79
   6  -1   5   -6.39    6.21
   7  -1   5   -0.03    6.80
   8  -1   5   19.09   10.12
   9  -1   5    2.24    3.79
  10  -1   5   -4.03    3.00
 -13  -2   5   21.61   16.30
 -12  -2   5    2.12    5.78
 -11  -2   5    0.08    5.99
 -11  -2   5   19.10   12.19
 -10  -2   5   -7.94    5.98
  -9  -2   5    2.37    2.51
  -8  -2   5   -2.07    4.82
  -8  -2   5   -1.01    2.91
  -7  -2   5    6.87    3.43
  -7  -2   5    3.76    4.02
  -6  -2   5   10.41    7.37
  -6  -2   5   12.36   11.02
  -5  -2   5   60.11   17.79
  -4  -2   5    5.84    3.31
  -3  -2   5   14.40   10.21
  -2  -2   5   71.84   18.69
  -1  -2   5  124.64   24.63
   0  -2   5   33.80   13.94
   1  -2   5  199.93   31.25
   2  -2   5   25.22   13.67
   3  -2   5    7.51    4.83
   4  -2   5   -6.78    8.80
   5  -2   5   40.45   14.29
   6  -2   5    9.03    7.55
   7  -2   5    9.32    6.74
   8  -2   5    3.15    4.19
   9  -2   5    7.26    6.37
  10  -2   5    2.95    3.67
 -12  -3   5    0.01    4.40
 -11  -3   5    6.96    9.65
 -10  -3   5   -6.26    3.24
  -9  -3   5    6.69   10.27
  -8  -3   5    0.23    5.76
  -8  -3   5   -1.38    6.76
  -7  -3   5   23.39   11.50
  -7  -3   5    4.78    6.27
  -6  -3   5    3.90    3.82
  -6  -3   5    2.78    7.97
  -5  -3   5    4.70    2.39
  -5  -3   5    0.70    4.64
  -4  -3   5   38.17   15.43
  -4  -3   5   30.31   11.41
  -3  -3   5   13.55    9.46
  -3  -3   5    3.05    3.77
  -2  -3   5   -5.44    4.20
  -2  -3   5   10.38    6.19
  -1  -3   5    9.61    7.26
  -1  -3   5    6.59    4.42
   0  -3   5   85.51   19.72
   0  -3   5   75.06   11.68
   1  -3   5  143.70   27.23
   2  -3   5    0.50    3.49
   3  -3   5   19.86   10.52
   4  -3   5    1.38    2.84
   5  -3   5    6.99    6.89
   6  -3   5    5.98    5.64
   7  -3   5   -1.55    4.88
   8  -3   5    4.73    2.01
   9  -3   5    2.52    5.62
  10  -3   5    2.99    7.21
 -11  -4   5    7.92   10.47
 -10  -4   5  -16.11   10.93
  -9  -4   5   27.43   15.12
  -8  -4   5   -3.34    5.76
  -8  -4   5   -5.47    5.87
  -7  -4   5    9.12    6.33
  -7  -4   5    2.12    4.51
  -6  -4   5   14.57    9.88
  -6  -4   5   33.66   13.86
  -5  -4   5   38.99   14.15
  -5  -4   5   44.48   15.79
  -4  -4   5   14.36    6.05
  -4  -4   5   13.73    8.74
  -3  -4   5   11.09    4.56
  -3  -4   5    2.72    6.03
  -2  -4   5   50.77   16.31
  -2  -4   5   45.91   11.50
  -1  -4   5   83.52   19.89
  -1  -4   5   56.77   11.24
   0  -4   5    8.82    6.48
   1  -4   5   15.30   12.94
   2  -4   5   94.74   20.80
   3  -4   5  -12.35    8.19
   4  -4   5   10.96    8.29
   5  -4   5   21.73    8.97
   6  -4   5  -12.17    6.97
   7  -4   5    2.32    4.95
   8  -4   5   -3.62    2.04
   9  -4   5    7.53    5.37
  10  -4   5    4.06    6.16
 -11  -5   5   -9.17   14.20
 -10  -5   5   42.60   17.85
  -9  -5   5    8.03   10.84
  -8  -5   5    7.99    2.88
  -7  -5   5    4.04    5.64
  -7  -5   5   11.06    7.19
  -6  -5   5   31.16   13.56
  -6  -5   5   28.33   14.28
  -5  -5   5    9.42    8.21
  -5  -5   5    2.99    3.94
  -4  -5   5   55.91   15.07
  -4  -5   5   42.56   13.82
  -3  -5   5   19.47   11.11
  -3  -5   5   -6.04    4.19
  -2  -5   5   10.66    6.25
  -2  -5   5   30.38   13.07
  -1  -5   5   28.16   11.53
   0  -5   5  129.17   25.67
   1  -5   5   48.53   16.56
   2  -5   5   11.78    5.90
   3  -5   5   34.34   12.23
   4  -5   5   17.86   11.50
   5  -5   5    4.59    5.98
   6  -5   5   16.31    7.93
   7  -5   5   10.25    8.61
   8  -5   5   -1.68    6.41
   9  -5   5   -3.84    5.80
  10  -5   5   -2.98    3.19
 -11  -6   5   -8.95   10.29
 -10  -6   5  -19.10   14.73
  -9  -6   5   13.19    8.55
  -8  -6   5   13.73    9.90
  -7  -6   5    3.77    6.59
  -7  -6   5   18.88   10.61
  -6  -6   5   25.43   15.19
  -6  -6   5    2.58    5.21
  -5  -6   5   18.78   11.59
  -5  -6   5   25.85   13.31
  -4  -6   5    1.31    5.23
  -4  -6   5   -4.36    5.89
  -3  -6   5   11.12    8.85
  -3  -6   5    7.07    6.40
  -2  -6   5   16.72    7.06
  -2  -6   5    2.08    3.01
  -1  -6   5   44.15   14.84
   0  -6   5   17.14   11.06
   1  -6   5   38.35   14.42
   2  -6   5   -5.81    5.29
   3  -6   5   12.54   10.82
   4  -6   5    3.91    4.14
   5  -6   5   26.81   14.20
   6  -6   5    4.70    5.61
   7  -6   5    3.93    7.17
   8  -6   5   16.44    9.19
   9  -6   5   -4.81    3.73
  10  -6   5    4.37    5.48
 -11  -7   5   10.64   11.36
 -10  -7   5   13.48   14.75
  -9  -7   5   11.31    6.23
  -8  -7   5   24.79   16.03
  -7  -7   5   -7.98    9.57
  -7  -7   5   -4.14    5.17
  -6  -7   5   -1.27    2.93
  -6  -7   5   -3.41    4.89
  -5  -7   5   15.68   10.54
  -5  -7   5   15.58   12.15
  -4  -7   5   11.66   11.10
  -4  -7   5   -3.78    8.16
  -3  -7   5   13.93    8.39
  -2  -7   5   35.29   13.04
  -1  -7   5   14.14    8.43
   0  -7   5   22.48    9.92
   1  -7   5    2.70    3.86
   2  -7   5    0.45    2.46
   3  -7   5   22.70   12.40
   4  -7   5    8.66    9.94
   5  -7   5   -7.95    8.34
   6  -7   5    5.46    4.51
   7  -7   5    3.59    4.51
   8  -7   5   -2.72    5.88
   9  -7   5    5.58    1.83
  10  -7   5   -4.22    5.36
 -10  -8   5  -12.53   11.42
  -9  -8   5   31.85   18.24
  -8  -8   5   14.76   10.04
  -7  -8   5    4.60    9.12
  -7  -8   5   -4.45    6.16
  -6  -8   5   10.14    7.32
  -5  -8   5    4.97    7.53
  -4  -8   5    6.99    5.77
  -3  -8   5   -4.23    6.91
  -2  -8   5   13.71    9.94
  -1  -8   5    1.99    6.52
   0  -8   5    5.47    5.46
   1  -8   5   -0.55    8.79
   2  -8   5    7.01   11.76
   3  -8   5   -0.95    2.57
   4  -8   5   -2.95    4.78
   5  -8   5    7.50    9.98
   6  -8   5   -4.73   10.19
   7  -8   5    6.23    3.84
   8  -8   5   -3.91    3.92
   9  -8   5    3.94    6.23
  10  -8   5    8.19    5.71
   8   9  -5   -2.78    4.56
  -7  -9   5   -5.53    4.65
   7   9  -5    0.40    1.98
  -6  -9   5   10.09    9.55
  -5  -9   5   26.25   11.95
  -4  -9   5    5.65    7.36
  -3  -9   5   20.57   12.91
  -2  -9   5   14.40    9.87
  -1  -9   5   -0.55    4.41
   0  -9   5    7.06    9.89
   1  -9   5  -17.64   11.71
   2  -9   5   17.52   11.56
   3  -9   5   31.06   13.95
   4  -9   5    8.00    5.46
   5  -9   5   47.14   16.39
   6  -9   5   13.90    8.75
   7  -9   5   -2.78    5.78
   8  -9   5   12.39    9.05
   9  -9   5   14.12    9.78
  10  -9   5   -3.15    6.56
   8  10  -5   13.07    8.52
  -7 -10   5   -0.55    4.83
   7  10  -5    8.39    6.51
  -6 -10   5    0.33    4.86
   6  10  -5   -1.90    3.38
  -5 -10   5    0.50    6.28
   5  10  -5    3.36    5.86
  -4 -10   5   27.07   13.41
  -3 -10   5   17.86    8.25
  -2 -10   5    7.97    3.92
  -1 -10   5   17.19   10.68
   0 -10   5   -0.56    6.75
   1 -10   5   12.56    9.01
   2 -10   5   22.03   10.14
   3 -10   5   18.63    9.32
   4 -10   5   12.29    7.50
   5 -10   5    1.53    6.46
   6 -10   5    3.27    8.85
   7 -10   5   -1.92    4.58
   8 -10   5    7.43    8.10
   9 -10   5    6.55    8.28
  -7 -11   5    3.36    8.38
   7  11  -5   -1.29    6.05
  -6 -11   5   -2.88    7.97
   6  11  -5   -0.92    4.65
  -5 -11   5    0.44    3.35
   5  11  -5    3.28    4.75
  -4 -11   5  -14.18    8.47
   4  11  -5   -0.39    4.80
  -3 -11   5   -9.50    9.67
  -2 -11   5    1.28    4.18
  -1 -11   5   14.17   10.26
   0 -11   5   12.59    8.10
   1 -11   5   -8.00   10.61
   2 -11   5   16.29    8.26
   3 -11   5   32.41   15.44
   4 -11   5    6.60    8.05
   5 -11   5   16.14   11.55
   6 -11   5   -2.00    5.10
   7 -11   5   -6.74    9.82
   8 -11   5    7.37    9.47
   7  12  -5   -2.60    3.73
  -6 -12   5    9.70    7.36
   6  12  -5   -7.58    7.64
  -5 -12   5   -1.11    5.24
   5  12  -5  -10.51    7.91
  -4 -12   5    8.16    7.76
   4  12  -5    2.65    4.30
  -3 -12   5    4.59    6.03
   3  12  -5    2.11    4.75
  -2 -12   5   15.24   10.60
  -1 -12   5    2.82    8.72
   0 -12   5    3.43    4.38
   1 -12   5    1.32    4.54
   2 -12   5    1.97    2.68
   3 -12   5   -0.38    5.13
   4 -12   5   10.82    4.80
   5 -12   5   11.67   10.81
   6 -12   5    2.18    4.26
  -6 -13   5   -1.44    4.71
   6  13  -5    1.17    6.18
  -5 -13   5   15.75   14.37
   5  13  -5   -1.75    2.19
  -4 -13   5   11.56   12.46
   4  13  -5    7.55    6.64
  -3 -13   5   -2.53    5.86
   3  13  -5    0.00    6.46
  -2 -13   5    0.10    5.54
   2  13  -5    9.57    8.12
  -1 -13   5   18.25   12.56
   0 -13   5   12.10    9.88
   1 -13   5    6.86    7.68
   2 -13   5   -4.37    8.60
   3 -13   5    0.26    2.75
   4 -13   5    5.94    6.51
   5 -13   5    3.19    5.03
  -6 -14   5   -3.16    4.07
  -5 -14   5    9.95   13.36
   5  14  -5    6.01    7.56
  -4 -14   5   -1.76    4.75
   4  14  -5    3.62    5.16
  -3 -14   5   21.80   14.25
   3  14  -5    2.64    3.98
  -2 -14   5    0.91    2.90
   2  14  -5    2.92    5.60
  -1 -14   5    0.42    5.14
   0 -14   5   -6.10   10.78
   1 -14   5    3.25    5.30
   2 -14   5   -5.54    8.35
  -6 -15   5   -2.20   12.77
  -5 -15   5   -7.28    9.62
  -4 -15   5   11.60    7.30
   4  15  -5    5.03    6.94
  -3 -15   5   22.91   16.36
   3  15  -5    3.18    7.63
  -6  12   6   -6.55    7.62
  -5  12   6    1.16    2.74
  -4  12   6   -4.71    6.11
  -3  12   6    2.85    7.00
  -2  12   6   -4.09    7.97
  -1  12   6    0.88    2.55
   0  12   6    1.12    5.55
   1  12   6   -5.46    6.19
  -6  11   6   -4.08    9.22
  -5  11   6   -2.87    5.33
  -4  11   6   -3.19    2.75
  -3  11   6   -1.40    3.62
  -2  11   6   -0.22    4.03
  -1  11   6   12.12   10.21
   0  11   6   30.10   14.43
   1  11   6    5.64    8.10
   2  11   6   12.68    8.51
   3  11   6   -0.74    2.00
  -6  10   6    2.66    4.56
  -5  10   6   10.42   10.32
  -4  10   6   -5.96    6.03
  -3  10   6    9.16    7.69
  -2  10   6   -4.04    7.23
  -1  10   6    1.90    3.91
   0  10   6    0.81    4.51
   1  10   6   -0.04    3.22
   2  10   6    6.78    7.66
   3  10   6   -4.13    6.21
   4  10   6    4.19    6.75
  -5   9   6    4.80    5.95
  -5   9   6   11.82    9.75
  -4   9   6   -5.14    7.06
  -4   9   6   -4.63    6.54
  -3   9   6    8.49    7.78
  -3   9   6    3.80    2.80
  -2   9   6    3.61    7.58
  -2   9   6    1.97    4.42
  -1   9   6   16.57    9.53
  -1   9   6   11.95    9.12
   0   9   6    8.03    8.43
   1   9   6   -5.36    6.23
   2   9   6   -1.59    1.88
   3   9   6    3.88    6.89
   4   9   6    3.06    5.90
   5   9   6    8.66    6.81
  -6   8   6   11.32    8.78
  -5   8   6   -7.54    7.25
  -5   8   6    4.67    6.63
  -4   8   6  -11.03    8.60
  -4   8   6    2.11    3.23
  -3   8   6  -15.63    9.49
  -3   8   6    2.94    4.36
  -2   8   6   -2.59    3.02
  -2   8   6   13.36    9.30
  -1   8   6    1.49    4.39
  -1   8   6    2.50    4.40
   0   8   6    6.67    7.44
   0   8   6   16.81    9.19
   1   8   6    0.92    1.56
   1   8   6   -3.00    6.74
   2   8   6    7.07    8.53
   3   8   6    2.95    5.60
   4   8   6   10.96    7.51
   5   8   6    0.39    2.77
   6   8   6   -8.66    7.55
   7   8   6    5.09    7.04
  -7   7   6    2.19    6.51
  -6   7   6    3.33    8.17
  -5   7   6    2.88    4.88
  -4   7   6    6.82    5.49
  -4   7   6    7.06    8.19
  -3   7   6   -2.70    3.43
  -3   7   6   -5.82    4.24
  -2   7   6    5.05    5.74
  -2   7   6    9.96    9.26
  -1   7   6   23.70   11.86
  -1   7   6   11.71    7.32
   0   7   6   -1.00    4.77
   0   7   6    7.90    7.84
   1   7   6   -1.32    2.89
   1   7   6    3.61    4.09
   2   7   6   18.48    9.55
   2   7   6   31.83   14.98
   3   7   6    8.81    9.43
   3   7   6   -2.42    3.32
   4   7   6    0.58    3.20
   5   7   6   -0.34    4.54
   6   7   6    1.32    6.86
   7   7   6    3.81    5.54
   7   7   6   -1.00    5.01
   8   7   6    0.42    1.72
  -8   6   6    0.09    8.93
  -7   6   6   11.82   12.19
  -6   6   6   21.79   14.27
  -5   6   6   -0.04    3.72
  -4   6   6    7.50    8.95
  -4   6   6   -0.08    3.34
  -3   6   6   -1.04    4.62
  -3   6   6    4.15    5.99
  -2   6   6   40.89   16.13
  -2   6   6   16.23    9.57
  -1   6   6    9.74    4.34
  -1   6   6    1.21    4.86
   0   6   6    1.81    4.12
   0   6   6   11.83   10.62
   1   6   6    0.83    4.06
   1   6   6   -3.50    4.19
   2   6   6   18.09   10.30
   2   6   6    5.43    5.70
   3   6   6    8.08    9.44
   3   6   6    4.39    4.22
   4   6   6   -0.81    1.93
   4   6   6    0.31    1.93
   5   6   6   -6.54    6.51
   6   6   6    8.70    8.39
   6   6   6   10.99    9.73
   7   6   6    8.37    9.27
   8   6   6   -4.73    6.88
   9   6   6   -6.22    6.56
  -8   5   6    2.09    7.49
  -7   5   6   21.94   12.01
  -6   5   6   10.52   10.73
  -5   5   6   16.91   10.45
  -4   5   6   -8.00    3.22
  -3   5   6   -8.53    6.58
  -3   5   6    8.40   10.62
  -2   5   6    2.35    6.16
  -2   5   6   -3.48    7.93
  -1   5   6   23.25   10.41
  -1   5   6   32.65   13.94
   0   5   6   28.09   13.52
   0   5   6   42.60   15.14
   1   5   6   -0.58    6.51
   1   5   6  -13.37    7.85
   2   5   6   -1.47    1.87
   2   5   6    6.05    5.44
   3   5   6   11.83    8.21
   3   5   6    0.14    2.07
   4   5   6   -5.80    4.68
   4   5   6    4.59    6.87
   5   5   6    3.64    5.60
   5   5   6    0.20    4.96
   6   5   6    1.23    3.75
   6   5   6    4.95    9.01
   7   5   6   -0.68    3.41
   8   5   6    4.61    6.96
   8   5   6   -1.67    5.83
   9   5   6   -2.69    6.48
   9   5   6    1.85    1.92
  -9   4   6    1.39    8.81
  -8   4   6   13.82   12.60
  -7   4   6  -12.10   11.74
  -6   4   6   -1.33    4.10
  -5   4   6    4.40    3.81
  -4   4   6   17.13    8.60
  -3   4   6    0.18    5.79
  -3   4   6   -3.93    4.65
  -2   4   6   11.99    9.84
  -2   4   6    6.27    9.01
  -1   4   6    2.03    2.60
  -1   4   6   13.30    9.49
   0   4   6   54.71   17.70
   0   4   6   44.46   15.33
   1   4   6   82.67   21.16
   1   4   6   94.86   20.75
   2   4   6    8.01    6.18
   2   4   6   14.07    8.52
   3   4   6    1.63    4.91
   3   4   6   -6.26    6.46
   4   4   6   26.72   12.46
   4   4   6    5.36    7.09
   4   4   6   22.70   13.54
   5   4   6   17.51   10.08
   5   4   6   40.31   18.46
   6   4   6    1.96    4.97
   7   4   6   10.65    8.46
   7   4   6   22.36   13.73
   8   4   6   17.27    9.99
   8   4   6   17.70   13.69
   9   4   6   -2.52    7.32
   9   4   6    2.54    5.43
  -9   3   6    9.25    6.27
  -8   3   6    8.20    9.68
  -7   3   6    7.67   13.63
  -6   3   6   -6.46    8.59
  -5   3   6   10.53   10.69
  -4   3   6   23.46   11.89
  -3   3   6   -1.37    5.39
  -2   3   6    9.08    6.29
  -2   3   6   -3.92    7.93
  -1   3   6   42.74   14.65
  -1   3   6   32.88   12.50
   0   3   6   21.00    8.29
   0   3   6   35.68   13.52
   1   3   6   44.20   15.04
   1   3   6   48.24   15.60
   2   3   6   39.76   14.89
   2   3   6   25.08   10.72
   3   3   6   11.66    8.86
   3   3   6   25.48   11.85
   3   3   6   22.86   10.02
   4   3   6    9.83    6.43
   4   3   6    5.73    7.38
   4   3   6   11.07    6.94
   5   3   6   -3.25    6.39
   6   3   6    6.89    7.94
   6   3   6    1.02    3.73
   7   3   6    4.93    6.59
   7   3   6   -3.82    4.69
   8   3   6    7.34    8.33
   8   3   6   -0.62    2.76
   9   3   6    0.35    2.59
   9   3   6   -3.42    5.21
  -9   2   6    4.47    8.86
  -8   2   6   13.25   12.46
  -7   2   6    2.80    5.95
  -7   2   6   10.32    5.62
  -6   2   6   -4.26    9.46
  -6   2   6   -3.99    6.72
  -5   2   6   26.32   17.55
  -4   2   6    0.44    6.64
  -3   2   6   20.50   11.40
  -2   2   6    0.78    5.90
  -1   2   6   -2.75    3.58
  -1   2   6    9.60    9.68
   0   2   6   11.44    8.87
   0   2   6    0.41    5.83
   1   2   6   -3.88    4.30
   1   2   6    7.97    7.84
   2   2   6    2.24    3.51
   2   2   6    2.47    5.83
   3   2   6    2.90    5.60
   3   2   6   -4.48    5.18
   4   2   6   -1.77    6.89
   4   2   6   -0.04    4.70
   4   2   6    2.81    4.44
   5   2   6    2.65    4.07
   5   2   6    4.95    8.38
   6   2   6    5.31    6.67
   6   2   6    5.63   10.56
   7   2   6   -1.22    1.78
   7   2   6    8.68    9.15
   8   2   6   -5.75    5.03
   8   2   6    1.23    2.99
   9   2   6    4.02    6.38
  -9   1   6    1.55    4.43
  -8   1   6   10.46   13.11
  -7   1   6  -10.86   12.54
  -7   1   6   10.94   10.42
  -6   1   6    7.20    3.36
  -6   1   6    6.47   12.67
  -5   1   6    3.02    2.73
  -5   1   6   10.75   13.09
  -4   1   6   25.08    9.92
  -4   1   6   43.28   18.41
  -3   1   6   -0.52    5.25
  -3   1   6   26.72   14.62
  -2   1   6   12.16    7.94
  -2   1   6   16.46    9.93
  -1   1   6   -4.77    6.72
  -1   1   6   -4.70    6.90
   0   1   6   33.23   12.71
   0   1   6   31.31   12.21
   0   1   6   41.96   14.42
   1   1   6    7.90    9.32
   1   1   6   -4.07    9.95
   1   1   6    4.09    4.37
   2   1   6   16.07   11.74
   2   1   6   24.02   11.06
   3   1   6   13.68   12.24
   3   1   6   10.09    4.50
   4   1   6   -2.19    2.88
   4   1   6    5.18    5.88
   4   1   6    4.43    8.63
   5   1   6   -1.86    2.53
   5   1   6   -8.93   11.31
   6   1   6   -3.61    7.25
   6   1   6   -1.86    5.13
   7   1   6    9.22    9.06
   8   1   6   -0.76    4.78
   9   1   6    3.47    7.49
 -10   0   6   24.24   13.56
 -10   0   6   -8.20    7.71
  -9   0   6    1.50    5.10
  -9   0   6   -3.39    4.13
  -8   0   6    0.54    2.61
  -7   0   6   -0.80    4.73
  -7   0   6   -0.51    8.05
  -6   0   6   -0.57    6.29
  -6   0   6   13.01    8.23
  -5   0   6   12.41    7.41
  -4   0   6   -2.80    3.11
  -3   0   6   -0.72    3.15
  -2   0   6   25.84   13.79
  -1   0   6   47.17   16.66
   0   0   6   54.76   18.20
   1   0   6   52.34   16.78
   2   0   6   29.46   13.70
   2   0   6   33.41   12.57
   3   0   6   20.60   10.33
   3   0   6    8.38    7.10
   4   0   6    7.48    9.33
   4   0   6    4.38    3.33
   5   0   6    7.26    8.62
   6   0   6    3.01    9.52
   7   0   6    8.80    7.63
   8   0   6   -3.07    4.02
   9   0   6    1.88    2.52
 -10  -1   6   -9.79    6.34
  -9  -1   6   -4.12    7.38
  -9  -1   6    3.78    5.17
  -8  -1   6   -8.90    9.08
  -8  -1   6   20.19   14.73
  -7  -1   6   -2.05    7.91
  -7  -1   6   -2.26    4.00
  -6  -1   6   21.66   13.48
  -5  -1   6   -3.49    8.12
  -4  -1   6   32.37   13.26
  -3  -1   6   -5.04    5.91
  -2  -1   6   18.91   12.53
  -1  -1   6   12.21    8.18
   0  -1   6   42.16   15.77
   1  -1   6   10.24    5.39
   2  -1   6   32.18   14.25
   3  -1   6   15.44    9.93
   4  -1   6   -8.59    7.58
   4  -1   6    2.16    3.55
   5  -1   6    9.33    9.02
   6  -1   6   10.34   10.59
   7  -1   6    8.45    9.88
   8  -1   6    3.86    6.92
   9  -1   6    3.00    3.96
  10  -1   6    0.69    3.66
 -10  -2   6  -24.78   15.43
  -9  -2   6   12.81   11.59
  -8  -2   6    9.78   10.69
  -7  -2   6   -2.97    6.33
  -7  -2   6   -6.53    7.87
  -6  -2   6   -2.26    4.70
  -6  -2   6    3.11    7.03
  -5  -2   6    8.46    4.46
  -5  -2   6   12.25    8.37
  -4  -2   6  -11.42    9.19
  -4  -2   6   -2.19    3.23
  -3  -2   6   22.19   14.25
  -2  -2   6    4.99    9.51
  -1  -2   6   10.55    7.13
   0  -2   6   19.27   12.17
   1  -2   6   -2.85    6.08
   2  -2   6   18.61    9.92
   3  -2   6   -0.41    4.33
   4  -2   6  -16.15   12.62
   5  -2   6   -2.52    4.53
   6  -2   6   -0.73    5.65
   7  -2   6   -1.75    4.34
   8  -2   6   -2.41    6.02
   9  -2   6    9.30    8.86
  10  -2   6   -2.04    5.82
 -10  -3   6    4.47    5.28
  -9  -3   6    7.28    9.73
  -8  -3   6    7.18    4.10
  -7  -3   6  -16.73   12.39
  -7  -3   6   -1.87    3.05
  -6  -3   6   -4.55    3.34
  -6  -3   6   -1.20    5.30
  -5  -3   6    3.58    6.08
  -5  -3   6    1.32    3.14
  -4  -3   6   31.16   12.85
  -3  -3   6   16.30   10.34
  -2  -3   6   -2.69    3.39
  -1  -3   6   42.90   16.97
   0  -3   6   25.97   13.64
   1  -3   6   26.99   11.22
   2  -3   6   44.21   16.97
   3  -3   6   17.53    9.76
   4  -3   6   15.32   11.04
   5  -3   6    7.49    8.66
   6  -3   6   10.20    8.99
   7  -3   6    1.94    6.09
   8  -3   6   -0.60    4.42
   9  -3   6    4.61    6.02
  10  -3   6    1.54    3.71
 -10  -4   6    9.71    9.98
  -9  -4   6   -0.83    7.24
  -8  -4   6  -10.35   13.55
  -7  -4   6    3.99    2.51
  -7  -4   6    3.19    7.25
  -6  -4   6    5.75    6.56
  -6  -4   6    0.23    3.54
  -5  -4   6   -0.12    6.88
  -4  -4   6   -4.57    3.34
  -3  -4   6   14.60   10.73
  -2  -4   6   17.12   11.07
  -1  -4   6  -11.14    9.10
   0  -4   6   53.78   17.18
   1  -4   6   79.94   22.43
   2  -4   6   26.89   14.72
   3  -4   6    0.78    4.56
   4  -4   6   17.09    9.02
   5  -4   6   43.52   17.18
   6  -4   6   -4.37    3.51
   7  -4   6    6.46    4.83
   8  -4   6   14.34    7.99
   9  -4   6   -2.14    6.36
 -10  -5   6    5.89    4.96
  -9  -5   6   -8.27    9.85
  -8  -5   6  -15.84   11.20
  -7  -5   6   16.19   14.00
  -7  -5   6   20.88   12.58
  -6  -5   6   -5.44    2.36
  -5  -5   6    5.82    5.43
  -4  -5   6   -4.82    5.63
  -3  -5   6    4.85    5.92
  -2  -5   6   10.89    7.78
  -1  -5   6   38.91   14.49
   0  -5   6   37.04   14.81
   1  -5   6    5.01    5.81
   2  -5   6   20.28   14.44
   3  -5   6    4.45    4.63
   4  -5   6  -11.84   10.30
   5  -5   6    9.10    7.03
   6  -5   6    1.26    3.89
   7  -5   6    0.60    6.08
   8  -5   6   -2.30    4.01
   9  -5   6    6.71    6.94
 -10  -6   6  -15.90   13.73
  -9  -6   6    6.29   10.89
  -7  -6   6    3.36    3.31
  -6  -6   6   10.90   10.08
  -5  -6   6    8.67   12.55
  -4  -6   6   -4.94    8.81
  -3  -6   6    0.58    4.77
  -2  -6   6   45.76   19.16
  -1  -6   6   -0.79    3.90
   0  -6   6    9.70    7.34
   1  -6   6    3.77   12.12
   2  -6   6   29.38   16.58
   3  -6   6    4.99    4.69
   4  -6   6  -17.10   11.67
   5  -6   6   -0.39    5.57
   6  -6   6   -4.06    5.66
   7  -6   6    1.47    4.04
   8  -6   6   -2.67    5.87
  -7  -7   6    1.05    6.35
  -6  -7   6    4.28    3.45
  -5  -7   6    0.50    4.77
  -4  -7   6    3.11    3.94
  -3  -7   6   15.91    7.74
  -2  -7   6   -3.17    7.22
  -1  -7   6   26.71   15.37
   0  -7   6   22.45   14.93
   1  -7   6    6.58    4.88
   2  -7   6   20.38   11.34
   3  -7   6   -3.32    9.96
   4  -7   6    7.21    8.12
   5  -7   6  -13.56    9.84
   6  -7   6   10.03    7.72
   7  -7   6    8.69    6.77
  -6  -8   6   -4.99    3.87
  -5  -8   6    7.98    8.86
  -4  -8   6   -3.49    7.35
  -3  -8   6    7.04   11.02
  -2  -8   6   11.49    3.69
  -1  -8   6    4.63    6.15
   0  -8   6   13.43    6.60
   1  -8   6   -6.30    3.52
   2  -8   6   -6.13   10.67
   3  -8   6    7.26    3.21
   4  -8   6    6.85   13.25
   5  -8   6   -3.22    5.50
   6  -8   6  -10.42   10.36
  -6  -9   6   -4.70    9.85
  -5  -9   6    9.63    8.73
  -4  -9   6   -4.44    9.40
  -3  -9   6   14.77   11.51
  -2  -9   6    0.64    4.66
  -1  -9   6   26.36   15.03
   0  -9   6   20.56   14.69
   1  -9   6    8.84    8.09
   2  -9   6    7.28   10.57
   3  -9   6    1.35    7.23
   4  -9   6   16.87   10.92
   5  -9   6    0.21    5.12
  -6 -10   6   11.67   11.46
  -5 -10   6   -0.76    7.63
  -4 -10   6    5.74   13.08
  -3 -10   6   14.42   11.85
  -2 -10   6    3.16    7.40
  -1 -10   6   25.76   13.43
   0 -10   6   -1.38    8.86
   1 -10   6   -7.13    6.34
   2 -10   6    0.42    9.44
   3 -10   6   -0.24    3.30
   4 -10   6   18.50   11.71
  -6 -11   6    1.16    6.93
  -5 -11   6   -7.48    3.63
  -4 -11   6   -9.23    9.28
  -3 -11   6   17.88   11.96
  -2 -11   6   -3.57    9.21
  -1 -11   6   11.47   10.20
   0 -11   6   15.21    9.38
   1 -11   6    5.54   10.42
  -6 -12   6    8.63    5.60
  -5 -12   6   -5.53    7.97
  -4 -12   6    1.45   10.31
  -3 -12   6   -1.14    3.16
  -2  10   7   -0.18    1.55
  -1  10   7  -14.51    9.64
  -1   9   7    8.43    7.99
   0   9   7    3.76    4.11
   1   9   7    2.34    5.36
  -1   8   7    1.40    4.65
   0   8   7   20.21   12.68
   0   8   7   39.86   15.14
   1   8   7    1.83    2.25
   1   8   7    5.27    8.21
   2   8   7   -0.30    1.96
   3   8   7    2.78    5.43
  -1   7   7   12.28    9.23
   0   7   7    8.30    7.58
   0   7   7    5.16    7.15
   1   7   7    2.32    2.47
   1   7   7    4.26    5.87
   2   7   7    0.38    4.15
   2   7   7    8.31    7.96
   3   7   7    0.36    3.35
   4   7   7   -3.90    2.91
  -2   6   7    9.42    7.61
  -1   6   7    2.33    5.31
   0   6   7    6.82    7.28
   0   6   7    3.40    2.44
   1   6   7    5.21    5.61
   1   6   7    9.17    8.63
   2   6   7    0.00    3.33
   2   6   7    1.60    4.76
   3   6   7   -4.85    7.05
   4   6   7    6.86    5.52
  -3   5   7   -7.92    8.46
  -2   5   7   11.02    8.85
  -1   5   7   -6.39    6.58
   0   5   7   -3.41    4.78
   1   5   7   -7.61    6.67
   1   5   7    2.83    4.63
   2   5   7   -3.37    4.81
   2   5   7   -3.45    4.47
   3   5   7    8.63    4.92
   4   5   7    2.62    4.90
  -7   4   7   -6.30    7.62
  -6   4   7    0.94    3.11
  -4   4   7    6.07    7.62
  -3   4   7    5.21    5.52
  -2   4   7   -8.51    6.83
  -1   4   7    6.10    8.00
   0   4   7   24.79   14.19
   1   4   7    0.52    4.79
   2   4   7    9.33    8.64
   2   4   7   11.19    9.22
   3   4   7   -2.90    2.15
  -7   3   7   -8.20    8.18
  -6   3   7   -1.74    3.51
  -5   3   7    3.73    7.04
  -4   3   7    5.54    6.26
  -4   3   7    5.42    8.88
  -3   3   7   -2.75    5.03
  -3   3   7   -1.03    3.76
  -2   3   7    7.07    7.63
  -1   3   7    9.10    8.59
   0   3   7   -6.96    6.80
   1   3   7   -5.03    5.73
   1   3   7   14.29   12.79
   2   3   7   -3.38    6.54
   2   3   7   13.03   11.71
   2   3   7    3.70    6.18
   3   3   7   16.86   11.78
  -7   2   7   -0.11    4.30
  -6   2   7    1.21    5.80
  -5   2   7   -0.03    6.61
  -4   2   7    6.18    7.41
  -4   2   7    5.52    4.40
  -3   2   7   23.26   14.98
  -3   2   7    9.70    6.24
  -2   2   7    9.82    9.32
  -2   2   7   -3.92   11.21
  -1   2   7    6.96    8.41
  -1   2   7   -0.08    2.55
   0   2   7   -5.43    6.07
   0   2   7   -0.55    2.92
   1   2   7    3.73    2.52
   1   2   7    3.38    5.19
   2   2   7   -2.06    3.06
   2   2   7    9.71    6.52
   3   2   7   -0.68    6.54
   4   2   7   -0.80    4.36
  -7   1   7   -4.41    3.70
  -6   1   7   -3.85    5.95
  -5   1   7    1.81    8.41
  -5   1   7    5.88    8.38
  -4   1   7   10.07    9.18
  -4   1   7   17.57   13.23
  -3   1   7   -3.08    5.32
  -3   1   7    4.40    8.98
  -2   1   7    7.39   11.66
  -2   1   7   11.62    9.75
  -1   1   7    4.62    7.42
  -1   1   7   13.22    8.66
   0   1   7   -2.10    4.57
   0   1   7    0.47    4.36
   1   1   7    3.33    4.13
   1   1   7   11.59   14.71
   2   1   7   -5.46    5.84
   2   1   7   -5.99    3.73
   3   1   7    0.08    3.25
   3   1   7    3.30    7.42
   4   1   7   12.95    9.36
  -7   0   7   -1.02    4.20
  -6   0   7   -3.04    7.49
  -5   0   7   -2.68    6.08
  -5   0   7   14.01    9.72
  -4   0   7   12.76   12.74
  -4   0   7    4.79    4.60
  -3   0   7    0.81    6.05
  -3   0   7   -5.10    7.16
  -2   0   7   13.26   11.52
  -2   0   7   -8.87   10.41
  -1   0   7   11.42   14.23
  -1   0   7   -6.15    6.63
   0   0   7   -1.36    7.44
   0   0   7   -8.88    7.65
   1   0   7   -3.08    5.52
   1   0   7   -5.03    5.76
   2   0   7    4.83    5.93
   2   0   7   -3.03    2.52
   3   0   7   -1.01    6.99
   3   0   7   -4.59    3.79
   4   0   7    2.78    8.86
  -6  -1   7    2.09    6.00
  -5  -1   7   -7.75    5.63
  -5  -1   7   -1.91    3.84
  -4  -1   7    4.10    6.21
  -4  -1   7   14.83   13.28
  -3  -1   7    0.81    6.53
  -2  -1   7    5.71    5.72
  -1  -1   7  -10.46   10.37
   0  -1   7  -14.02   10.37
   0  -1   7    6.75    6.57
   1  -1   7   15.24   12.62
   1  -1   7   -4.89    5.71
   2  -1   7   -2.30    5.19
   2  -1   7    9.22   10.22
   3  -1   7    5.48    4.43
   3  -1   7    0.67    5.36
   4  -1   7    9.94   11.04
  -6  -2   7   -2.06    5.34
  -5  -2   7   -5.37   10.49
  -4  -2   7   -7.20    8.41
  -3  -2   7   22.29   12.36
  -2  -2   7    7.53   10.65
  -1  -2   7   -0.37    3.72
   0  -2   7    1.16    3.88
   1  -2   7    5.53    5.92
   2  -2   7    3.01    7.10
   3  -2   7   16.49   11.42
   4  -2   7    8.82    7.45
  -6  -3   7    6.48    8.68
  -5  -3   7   23.30   14.28
  -4  -3   7   -3.31    7.05
  -3  -3   7    2.81    7.10
  -2  -3   7   -8.40    9.69
  -1  -3   7   11.94   10.75
   0  -3   7   -2.46    6.20
   1  -3   7   -4.62    8.04
   2  -3   7    3.26    5.26
   3  -3   7   15.02   13.33
  -6  -4   7   -8.59    8.25
  -5  -4   7    9.49    9.05
  -4  -4   7    4.40   11.57
  -3  -4   7    4.85    5.76
  -2  -4   7    2.17    6.61
  -1  -4   7   14.27   10.51
   0  -4   7    7.20    5.25
   1  -4   7   -7.33    8.95
   2  -4   7   15.68   10.56
  -6  -5   7    2.99    5.17
  -5  -5   7    3.18    5.11
  -4  -5   7   13.15   12.01
  -3  -5   7    2.61    5.90
  -2  -5   7    3.01    3.49
  -1  -5   7  -12.89    8.26
   0  -5   7   -1.85    4.58
   1  -5   7   -0.52   10.62
  -6  -6   7   -6.96    7.18
  -5  -6   7    6.94    9.02
  -4  -6   7    8.41    7.32
  -3  -6   7    2.71    6.80
  -2  -6   7   12.90    7.95
  -1  -6   7   10.85    8.79
   0  -6   7   -0.53    8.23
  -6  -7   7    7.71    7.79
  -5  -7   7   14.12   11.49
  -4  -7   7    1.57    7.96
  -3  -7   7   16.21   11.07
   0   0   0    0.00    0.00
;
_shelx_hkl_checksum     5850
_shelx_res_file
;
    ukr183.res created by SHELXL-2014/7
TITL in P2(1)/c
CELL 0.71073 11.872 15.1646 5.6079 90 91.406 90
ZERR 4 0.0027 0.0036 0.0011 0 0.023 0
LATT 1
SYMM -X,0.5+Y,0.5-Z
SFAC C H O
UNIT 44 56 12
L.S. 4
PLAN  20
SIZE 0.2 0.08 0.06
TEMP -173
BOND
conf
fmap 2
ACTA
OMIT 0 50
eqiv $1 x,0.5-y,0.5+z
htab o1 o1_$1
htab o1 o2_$1
WGHT    0.102200
FVAR       0.55812
O1    3    0.828872    0.274821    0.401854    11.00000    0.07358    0.03047 =
         0.03269    0.00165    0.00209    0.00600
H1O   2    0.844598    0.252470    0.534086    11.00000   -1.50000
O2    3    0.874014    0.401282    0.096554    11.00000    0.07357    0.03980 =
         0.02984   -0.00390    0.00781   -0.00357
O3    3    0.837510    0.506827    0.366683    11.00000    0.06838    0.03473 =
         0.03375   -0.00068    0.01072   -0.00313
C1    1    0.598364    0.336085    0.300349    11.00000    0.06212    0.03923 =
         0.03130    0.00339   -0.00294   -0.00013
AFIX  43
H1    2    0.631396    0.310768    0.163776    11.00000   -1.20000
AFIX   0
C2    1    0.482706    0.340665    0.311298    11.00000    0.06385    0.04159 =
         0.03798    0.00509   -0.00334   -0.00100
AFIX  43
H2    2    0.436827    0.317112    0.185572    11.00000   -1.20000
AFIX   0
C3    1    0.433156    0.380066    0.507938    11.00000    0.05502    0.04569 =
         0.04693    0.00875   -0.00060   -0.00051
AFIX  43
H3    2    0.353533    0.385210    0.514177    11.00000   -1.20000
AFIX   0
C4    1    0.499776    0.411119    0.690999    11.00000    0.06328    0.03637 =
         0.04100    0.00126    0.01037    0.00368
AFIX  43
H4    2    0.465796    0.436665    0.826180    11.00000   -1.20000
AFIX   0
C5    1    0.615357    0.406065    0.683150    11.00000    0.06541    0.02749 =
         0.03265    0.00268    0.00115   -0.00411
AFIX  43
H5    2    0.659993    0.428575    0.812231    11.00000   -1.20000
AFIX   0
C6    1    0.668444    0.367857    0.485731    11.00000    0.05456    0.03269 =
         0.02908    0.00274    0.00306   -0.00398
C7    1    0.793720    0.360318    0.474360    11.00000    0.05974    0.03128 =
         0.02988   -0.00363    0.00288   -0.00107
AFIX  13
H7    2    0.828290    0.374303    0.634316    11.00000   -1.20000
AFIX   0
C8    1    0.839871    0.423035    0.289494    11.00000    0.05458    0.03410 =
         0.03593   -0.00217   -0.00263   -0.00230
C9    1    0.886876    0.574395    0.211257    11.00000    0.06117    0.03806 =
         0.03688    0.00136    0.01185   -0.00617
AFIX  13
H9    2    0.959853    0.552113    0.149372    11.00000   -1.20000
AFIX   0
C10   1    0.808661    0.595726    0.005017    11.00000    0.08081    0.05071 =
         0.03810    0.00976    0.00139   -0.01455
AFIX 137
H10A  2    0.734637    0.611993    0.064892    11.00000   -1.50000
H10B  2    0.800913    0.544025   -0.098944    11.00000   -1.50000
H10C  2    0.839355    0.645089   -0.085586    11.00000   -1.50000
AFIX   0
C11   1    0.909446    0.652651    0.372388    11.00000    0.07408    0.03948 =
         0.04478   -0.00095    0.00193   -0.00829
AFIX 137
H11A  2    0.948947    0.632897    0.518302    11.00000   -1.50000
H11B  2    0.837821    0.680174    0.413631    11.00000   -1.50000
H11C  2    0.956204    0.695621    0.289700    11.00000   -1.50000
AFIX   0
HKLF 4
REM  in P2(1)/c
REM R1 =  0.0900 for     922 Fo > 4sig(Fo)  and  0.1599 for all    1761 data
REM    132 parameters refined using      0 restraints
END
WGHT      0.1022      0.0000
REM Highest difference peak  0.302,  deepest hole -0.262,  1-sigma level  0.068
Q1    1   0.9519  0.5016  0.3777  11.00000  0.05    0.30
Q2    1   0.9457  0.2714  0.3794  11.00000  0.05    0.26
Q3    1   0.6891  0.3657  0.2895  11.00000  0.05    0.26
Q4    1   0.7333  0.5123  0.4049  11.00000  0.05    0.23
Q5    1   0.9363  0.4151  0.2466  11.00000  0.05    0.22
Q6    1   0.7979  0.5850  0.3253  11.00000  0.05    0.21
Q7    1   1.0232  0.4502  0.2357  11.00000  0.05    0.20
Q8    1   0.8451  0.7023  0.3370  11.00000  0.05    0.20
Q9    1   0.4197  0.4082  0.7310  11.00000  0.05    0.20
Q10   1   0.3684  0.4264  0.8851  11.00000  0.05    0.19
Q11   1   0.9996  0.6358  0.5373  11.00000  0.05    0.19
Q12   1   0.8622  0.3299  0.6343  11.00000  0.05    0.19
Q13   1   0.9026  0.5768  0.0076  11.00000  0.05    0.19
Q14   1   0.6994  0.3766  0.6617  11.00000  0.05    0.18
Q15   1   0.9767  0.4196  0.0860  11.00000  0.05    0.18
Q16   1   0.7608  0.4166  0.1110  11.00000  0.05    0.18
Q17   1   0.7175  0.5718 -0.0086  11.00000  0.05    0.16
Q18   1   0.9988  0.3795  0.1296  11.00000  0.05    0.15
Q19   1   0.8437  0.4140  0.5008  11.00000  0.05    0.15
Q20   1   0.5011  0.4122  0.8756  11.00000  0.05    0.15
;
_shelx_res_checksum     55091
data_Global
_journal_date_recd_electronic     2017-04-13
_journal_date_accepted     2017-04-19
_journal_name_full     'Acta Crystallographica, Section E'
_journal_year     2017
_journal_volume     73
_journal_issue      5
_journal_page_first     771
_journal_page_last     773
_journal_paper_category     GO
_journal_paper_doi     10.1107/S2056989017005862
_journal_coeditor_code     SU5365
_publ_contact_author_name     'Ivan Isaiev'
_publ_contact_author_address
;
SSI `Institute for Single Crystals'
National Academy of Sciences of Ukraine,
60 Nauky ave.,
Kharkiv 61001,
Ukraine
;
_publ_contact_author_email     'swhtlover@gmail.com'
_publ_contact_author_fax     '+(380) 572-340-93-39'
_publ_contact_author_phone     '+(380) 572-341-02-58'
_publ_section_title
;
Crystal structure of isopropyl 2-hydroxy-2-phenylacetate: a pharmacopoeia
reference standard
;
loop_
    _publ_author_name
    _publ_author_address
    'Isaiev, Ivan'
;
V. N. Karazin Kharkiv National University,
4 Svobody Sq.,
Kharkiv 61077,
Ukraine
;
    'Shishkina, Svitlana'
;
SSI `Institute for Single Crystals',
National Academy of Sciences of Ukraine,
60 Nauky Ave.,
Kharkiv 61001,
Ukraine
;
    'Ukrainets, Igor'
;
National University of Pharmacy,
4 Valentinivska St.,
Kharkiv 61168,
Ukraine
;
    'Bevz, Elena'
;
National University of Pharmacy,
4 Valentinivska St.,
Kharkiv 61168,
Ukraine
;
_publ_section_synopsis
;
The title compound is a pharmacopoeia reference standard for determining
impurities in the drug Pregabalin, used for the treatment of epilepsy and
diabetic neuropathic pain.
;
