# Supplementary material for: Crystal structure of isopropyl 2-hy­droxy-2-phenyl­acetate: a pharmacopoeia reference standard
Source: Acta Crystallogr E Crystallogr Commun. 2017 Apr 28;73(Pt 5):771–3. doi: 10.1107/S2056989017005862 (PMC5418803; doi:10.1107/S2056989017005862)
Supplement: Supplementary file 2 [file e-73-00771-Isup2.hkl]

data_I                                                                          
_shelx_title ' in P2(1)/c'                                                      
_shelx_refln_list_code          4                                               
_shelx_F_calc_maximum      134.60                                               
_exptl_crystal_F_000       416.00                                               
_reflns_d_resolution_high  0.8411                                               
                                                                                
loop_                                                                           
 _space_group_symop_operation_xyz                                               
 'x, y, z'                                                                      
 '-x, y+1/2, -z+1/2'                                                            
 '-x, -y, -z'                                                                   
 'x, -y-1/2, z-1/2'                                                             
                                                                                
_cell_length_a    11.8720                                                       
_cell_length_b    15.1646                                                       
_cell_length_c     5.6079                                                       
_cell_angle_alpha  90.000                                                       
_cell_angle_beta   91.406                                                       
_cell_angle_gamma  90.000                                                       
                                                                                
_shelx_F_squared_multiplier     1.000                                           
                                                                                
loop_                                                                           
 _refln_index_h                                                                 
 _refln_index_k                                                                 
 _refln_index_l                                                                 
 _refln_F_squared_calc                                                          
 _refln_F_squared_meas                                                          
 _refln_F_squared_sigma                                                         
 _refln_observed_status                                                         
   2   0   0         44.01         40.62        25.30 o                         
   3   0   0      18117.17      16583.02       151.27 o                         
   4   0   0       5672.61       5299.81        64.36 o                         
   5   0   0        198.04        202.66        15.28 o                         
   6   0   0       1735.95       1884.99        51.88 o                         
   7   0   0          7.82          1.64         4.12 o                         
   8   0   0          1.47          0.00         4.53 o                         
   9   0   0        113.03        180.00        28.24 o                         
  10   0   0         40.61         42.61        14.12 o                         
  11   0   0          4.27          0.00        11.28 o                         
  12   0   0         42.15         65.63        47.59 o                         
  13   0   0          6.44         21.28        22.54 o                         
  14   0   0          2.04         61.22        50.24 o                         
   2   1   0         32.28         27.66         2.90 o                         
   3   1   0        208.50        209.76         6.33 o                         
   4   1   0        479.15        477.78        11.68 o                         
   5   1   0       2438.81       2284.54        68.35 o                         
   6   1   0        303.18        354.36        17.88 o                         
   7   1   0          5.12          6.20         6.68 o                         
   8   1   0        197.30        227.01        17.73 o                         
   9   1   0          0.01          0.88         3.64 o                         
  10   1   0          0.33          1.59         2.55 o                         
  11   1   0          1.00          0.26         7.02 o                         
  12   1   0         15.90          8.09        14.24 o                         
  13   1   0          1.80          0.00        16.97 o                         
  14   1   0          0.20         15.05        18.45 o                         
   1   2   0        351.64        386.42        15.01 o                         
   2   2   0         33.94         36.26         3.81 o                         
   3   2   0        459.46        467.05        11.33 o                         
   4   2   0        220.12        214.38         8.06 o                         
   5   2   0         72.26         64.73         4.31 o                         
   6   2   0         87.62         77.28         7.49 o                         
   7   2   0         48.91         54.50         7.52 o                         
   8   2   0         54.73         45.81        10.15 o                         
   9   2   0          0.77          0.00         4.77 o                         
  10   2   0          8.11          8.24         3.88 o                         
  11   2   0          1.74          0.00        12.88 o                         
  12   2   0          0.26         11.06        15.62 o                         
  13   2   0          0.01          0.00         8.78 o                         
  14   2   0          0.18          0.00        42.58 o                         
   1   3   0         10.84         12.62         2.13 o                         
   2   3   0        789.47        770.18        21.59 o                         
   3   3   0          8.81         38.08        12.63 o                         
   4   3   0        470.28        461.74        16.90 o                         
   5   3   0        416.14        440.09        14.03 o                         
   6   3   0          1.20          0.00         2.28 o                         
   7   3   0        131.75         84.61        12.98 o                         
   8   3   0          2.85          7.27         5.52 o                         
   9   3   0         82.02        100.81        17.79 o                         
  10   3   0         14.03          0.00         9.82 o                         
  11   3   0          1.88          0.00        10.97 o                         
  12   3   0         48.00         92.62        20.88 o                         
  13   3   0          0.98          3.57        21.30 o                         
   0   4   0      13460.18      15232.07       132.13 o                         
   1   4   0       1940.20       2042.13        34.26 o                         
   2   4   0        685.48        693.06        23.39 o                         
   3   4   0          3.50          1.68         3.62 o                         
   4   4   0         93.48        117.88        10.87 o                         
   5   4   0        199.16        179.13        12.35 o                         
   6   4   0        225.71        181.64        12.67 o                         
   7   4   0        213.98        182.91        23.22 o                         
   8   4   0         43.31         29.37         5.21 o                         
   9   4   0        178.46        213.00        32.47 o                         
  10   4   0        105.84        142.20        27.63 o                         
  11   4   0         32.20         20.38        14.02 o                         
  12   4   0          4.91          9.74        36.57 o                         
  13   4   0         19.81         23.06        30.24 o                         
   1   5   0          8.78         13.98         5.69 o                         
   2   5   0        501.95        526.01        29.12 o                         
   3   5   0        236.69        199.75        15.71 o                         
   4   5   0         94.04         82.17        11.61 o                         
   5   5   0         13.15          7.44         6.26 o                         
   6   5   0        167.11        156.16        30.44 o                         
   7   5   0         54.82         45.93        10.10 o                         
   8   5   0         17.08         12.67         7.42 o                         
   9   5   0         18.01         24.86        14.41 o                         
  10   5   0         99.28        140.72        29.29 o                         
  11   5   0         25.66         32.95        13.17 o                         
  12   5   0          0.00          0.00        11.77 o                         
  13   5   0          1.01         16.70        18.14 o                         
   0   6   0        692.49        673.68        41.78 o                         
   1   6   0        204.83        208.76        16.34 o                         
   2   6   0         57.46         81.37        15.24 o                         
   3   6   0        475.09        485.66        35.95 o                         
   4   6   0        238.33        220.56        25.48 o                         
   5   6   0         21.85         21.89         8.58 o                         
   6   6   0        108.99         78.57        53.92 o                         
   7   6   0         26.36         16.35         4.87 o                         
   8   6   0         85.94        110.65        22.96 o                         
   9   6   0          0.66          3.07        12.15 o                         
  10   6   0          0.11          9.78        20.56 o                         
  11   6   0          0.03          0.00         4.66 o                         
  12   6   0          7.46         10.51         8.64 o                         
  13   6   0          6.88         17.35        40.63 o                         
   1   7   0        605.84        729.22        39.40 o                         
   2   7   0        964.58       1027.93        62.07 o                         
   3   7   0        102.25         99.43        18.23 o                         
   4   7   0          7.76          6.29        13.76 o                         
   5   7   0        419.15        365.60        54.66 o                         
   6   7   0         61.56         71.33        26.68 o                         
   7   7   0          7.60          9.32         4.01 o                         
   8   7   0          1.93          0.00         9.89 o                         
   9   7   0         65.17         78.10        23.97 o                         
  10   7   0         12.22         19.23        11.42 o                         
  11   7   0          2.46         14.91        12.38 o                         
  12   7   0          6.12         19.71        10.59 o                         
  13   7   0          3.22          2.67        13.69 o                         
   0   8   0        660.43        812.52        52.68 o                         
   1   8   0         10.57          4.24         5.62 o                         
   2   8   0        370.08        397.68        31.96 o                         
   3   8   0         52.65         66.45        15.97 o                         
   4   8   0         14.91         13.12         6.78 o                         
   5   8   0        108.07        128.64        34.22 o                         
   6   8   0         62.05         78.49        25.43 o                         
   7   8   0          0.62          0.00        23.88 o                         
   8   8   0        140.22        222.77        39.30 o                         
   9   8   0         17.48         32.32        20.34 o                         
  10   8   0         11.47         34.42        23.16 o                         
  11   8   0          0.62          0.00        14.78 o                         
  12   8   0          2.25          8.08         8.96 o                         
   1   9   0          0.35          6.07         7.47 o                         
   2   9   0          7.95          0.00         4.33 o                         
   3   9   0        399.09        445.91        61.89 o                         
   4   9   0          6.92         21.12        18.78 o                         
   5   9   0          6.27          0.00        10.14 o                         
   6   9   0         55.25         73.84        28.64 o                         
   7   9   0         35.64         26.26        13.80 o                         
   8   9   0         87.74        128.34        31.17 o                         
   9   9   0         39.50         56.95        34.25 o                         
  10   9   0         35.08         66.96        23.32 o                         
  11   9   0         10.38         33.80        27.05 o                         
  12   9   0          9.04         26.67        48.78 o                         
   0  10   0        230.57        239.01        48.86 o                         
   1  10   0         22.15         44.63        17.93 o                         
   2  10   0         21.93         46.10        15.99 o                         
   3  10   0        223.33        270.34        39.39 o                         
   4  10   0        177.82        209.95        46.00 o                         
   5  10   0         18.61         20.51        15.12 o                         
   6  10   0         88.67        131.30        35.99 o                         
   7  10   0         89.11        147.19        40.35 o                         
   8  10   0         39.77         44.04        18.97 o                         
   9  10   0         35.11         50.96        22.75 o                         
  10  10   0         14.14         24.33        12.77 o                         
  11  10   0          0.45          7.84         9.47 o                         
   1  11   0          9.55          4.43        21.64 o                         
   2  11   0        109.02        104.57        25.36 o                         
   3  11   0         44.06         50.03        16.59 o                         
   4  11   0        274.89        317.00        44.77 o                         
   5  11   0          0.70          0.00         9.66 o                         
   6  11   0         80.33         93.80        30.31 o                         
   7  11   0         34.79         48.09        23.34 o                         
   8  11   0        121.60        217.89        41.23 o                         
   9  11   0         19.65          9.16        24.57 o                         
  10  11   0          0.03          7.96        10.98 o                         
  11  11   0         22.90         36.10        20.75 o                         
   0  12   0        673.52        773.26        97.75 o                         
   1  12   0          3.82          7.01        12.33 o                         
   2  12   0         53.73         55.25        18.70 o                         
   3  12   0        422.66        509.72        58.65 o                         
   4  12   0        102.17        107.83        27.83 o                         
   5  12   0         12.32         18.25        14.53 o                         
   6  12   0         28.90         36.50        22.95 o                         
   7  12   0          1.49          9.37        17.21 o                         
   8  12   0        112.95        163.08        37.38 o                         
   9  12   0        114.81        188.31        39.54 o                         
  10  12   0         22.77         38.44        21.09 o                         
   1  13   0         45.01         45.51        16.90 o                         
   2  13   0         49.23         58.51        20.40 o                         
   3  13   0        264.52        322.92        48.49 o                         
   4  13   0         27.18         31.44        13.58 o                         
   5  13   0         10.71         18.73        11.22 o                         
   6  13   0         12.35         12.54        19.73 o                         
   7  13   0        227.73        233.90        51.88 o                         
   8  13   0         21.33         58.98        22.88 o                         
   9  13   0          7.01          5.41        10.58 o                         
   0  14   0        214.41        297.91        66.13 o                         
   1  14   0        107.75        105.48        30.32 o                         
   2  14   0         54.22         21.29        34.40 o                         
   3  14   0        109.58        111.38        30.46 o                         
   4  14   0         11.47         21.43         8.78 o                         
   5  14   0          1.61          8.71         9.90 o                         
   6  14   0         70.97         73.52        25.06 o                         
   7  14   0          0.37          1.06         8.21 o                         
   8  14   0         15.07          4.12         7.66 o                         
   1  15   0         16.87          0.00        15.54 o                         
   2  15   0         25.24         33.57        13.48 o                         
   3  15   0          0.73          0.00         6.68 o                         
   4  15   0         72.37         76.92        24.58 o                         
   5  15   0          0.56          0.00         7.75 o                         
   6  15   0         12.71         40.42        20.55 o                         
   7  15   0          2.86         14.60         8.58 o                         
   0  16   0        145.17        169.41        49.92 o                         
   1  16   0          3.88          0.00        15.55 o                         
   2  16   0         22.78         13.22        14.82 o                         
   3  16   0         56.24         73.13        28.50 o                         
   4  16   0          2.92          0.00        10.55 o                         
   5  16   0          0.25         10.00         5.34 o                         
   6  16   0          0.20          0.00        12.52 o                         
   1  17   0          4.99          0.00        14.56 o                         
   2  17   0         10.31         16.97        13.30 o                         
   3  17   0         54.55         68.68        26.51 o                         
   4  17   0          9.59         17.48        14.55 o                         
   0  18   0          0.23          4.59        14.25 o                         
 -13   1   1         10.52          6.47        29.77 o                         
 -12   1   1         49.98         93.75        28.24 o                         
 -11   1   1         14.79         17.55         7.03 o                         
 -10   1   1          0.15          0.00         4.75 o                         
  -9   1   1         17.26          5.67         4.46 o                         
  -8   1   1          0.50         22.64         9.66 o                         
  -7   1   1          8.92          8.16         7.74 o                         
  -6   1   1         52.65         56.65         8.37 o                         
  -5   1   1        171.67        167.28        12.82 o                         
  -4   1   1        237.04        213.64        13.81 o                         
  -3   1   1        564.55        524.47        19.62 o                         
  -2   1   1       6522.29       6214.16        63.57 o                         
  -1   1   1        422.82       1125.99       157.65 o                         
   0   1   1       2716.10       3247.69        55.70 o                         
   1   1   1       7569.97       7244.23        76.21 o                         
   2   1   1       4182.90       4696.87        51.87 o                         
   3   1   1        609.14        585.58        23.12 o                         
   4   1   1         87.98         92.88        17.24 o                         
   5   1   1        995.15        917.46        36.72 o                         
   6   1   1        562.11        522.65        19.15 o                         
   7   1   1         10.78         14.58         3.90 o                         
   8   1   1        276.49        257.78        13.98 o                         
   9   1   1         12.79         17.22         3.02 o                         
  10   1   1         16.15         29.32         8.55 o                         
  11   1   1          9.74          5.33        11.62 o                         
  12   1   1         19.66         36.44        14.88 o                         
  13   1   1          0.04         12.23        10.95 o                         
 -13   2   1          0.40          0.00         6.78 o                         
 -12   2   1          4.96          0.00        12.05 o                         
 -11   2   1         29.06         33.05        12.08 o                         
 -10   2   1          6.13          0.80        19.29 o                         
  -9   2   1         18.54          7.21        19.98 o                         
  -8   2   1          7.30          1.31         6.49 o                         
  -7   2   1          3.35         48.30        10.48 o                         
  -6   2   1        393.63        482.48        29.62 o                         
  -5   2   1        976.62        950.40        28.26 o                         
  -4   2   1        136.79        124.91         9.09 o                         
  -3   2   1        764.43        948.42        44.75 o                         
  -2   2   1         65.76         76.99         6.42 o                         
  -1   2   1       2035.31       1982.92        26.70 o                         
   0   2   1          7.15          8.57         1.57 o                         
   1   2   1       1153.78       1326.00        30.07 o                         
   2   2   1        459.23        352.47        26.56 o                         
   3   2   1       4143.22       3525.48        92.38 o                         
   4   2   1        328.43        250.60        13.09 o                         
   5   2   1          5.60         65.51        14.32 o                         
   6   2   1       1439.19       1275.00        82.90 o                         
   7   2   1        717.86        611.86        54.26 o                         
   8   2   1         28.14         21.00         4.63 o                         
   9   2   1         81.13         62.19         7.03 o                         
  10   2   1         46.20         55.30        20.56 o                         
  11   2   1          0.25          0.00         8.01 o                         
  12   2   1          0.00          4.67         4.91 o                         
  13   2   1         13.05         12.07        14.70 o                         
 -13   3   1          3.87         11.49        14.51 o                         
 -12   3   1          6.51         13.65        11.67 o                         
 -11   3   1          0.19          0.00         7.93 o                         
 -10   3   1         72.48         64.17        22.00 o                         
  -9   3   1          1.35         33.04        11.85 o                         
  -8   3   1         75.54         62.04         9.81 o                         
  -7   3   1        661.26        671.65        33.33 o                         
  -6   3   1         21.47         30.56         4.98 o                         
  -5   3   1         30.49         28.78         3.44 o                         
  -4   3   1        248.44        230.41        11.34 o                         
  -3   3   1        360.29        370.26        15.01 o                         
  -2   3   1          5.60         21.23         4.69 o                         
  -1   3   1        162.22        234.18         8.74 o                         
   0   3   1       2893.65       3113.34        33.54 o                         
   1   3   1        673.85        665.50        17.27 o                         
   2   3   1        288.24        215.48        18.01 o                         
   3   3   1         27.29         46.69         8.75 o                         
   4   3   1         93.26         89.41        12.93 o                         
   5   3   1          2.98          8.90        12.94 o                         
   6   3   1        170.61        127.56        25.13 o                         
   7   3   1         10.14         30.71         5.13 o                         
   8   3   1         56.09         44.31         9.34 o                         
   9   3   1        205.63        215.01        15.73 o                         
  10   3   1          0.01          4.46         7.08 o                         
  11   3   1          2.41         10.87        14.03 o                         
  12   3   1          0.22          0.00        16.04 o                         
  13   3   1          2.48          4.14         5.44 o                         
 -13   4   1          2.49          7.32        16.93 o                         
 -12   4   1          0.10          0.00         9.92 o                         
 -11   4   1          0.95         10.83        28.19 o                         
 -10   4   1         18.49         78.08        42.15 o                         
  -9   4   1         30.70         37.23        13.07 o                         
  -8   4   1         22.89         25.65         6.95 o                         
  -7   4   1         95.65         78.09         9.82 o                         
  -6   4   1         38.27         33.19         5.48 o                         
  -5   4   1         94.96         78.99         7.26 o                         
  -4   4   1         83.96         85.47         7.65 o                         
  -3   4   1         21.29         29.65         4.39 o                         
  -2   4   1        607.86        605.38        18.44 o                         
  -1   4   1       3114.67       3098.74        59.57 o                         
   0   4   1       2419.95       2746.83        49.33 o                         
   1   4   1       1812.41       2544.74       116.53 o                         
   2   4   1        772.45        672.44        25.24 o                         
   3   4   1         53.50         66.58        13.50 o                         
   4   4   1         18.36         35.25        19.44 o                         
   5   4   1         61.74         57.65        13.97 o                         
   6   4   1          9.17         13.48        21.35 o                         
   7   4   1         49.33         42.45         9.03 o                         
   8   4   1        151.95         96.64        25.03 o                         
   9   4   1         16.99          7.19        14.95 o                         
  10   4   1        149.34        192.31        27.46 o                         
  11   4   1         21.50         27.19        11.02 o                         
  12   4   1          0.83          7.29        10.87 o                         
  13   4   1          9.90         11.15         7.53 o                         
 -13   5   1          3.41         10.63        34.33 o                         
 -12   5   1          6.36          7.99        15.96 o                         
 -11   5   1          0.04         19.51        34.57 o                         
 -10   5   1         49.00         85.89        27.79 o                         
  -9   5   1         74.05         76.37        18.58 o                         
  -8   5   1        127.63        119.62        20.52 o                         
  -7   5   1        181.06        185.29        20.54 o                         
  -6   5   1       1060.47        940.98        50.91 o                         
  -5   5   1         35.63         39.67         6.71 o                         
  -4   5   1        806.01        810.01        31.89 o                         
  -3   5   1       1820.34       1992.34        46.32 o                         
  -2   5   1       1959.45       1792.67        45.06 o                         
  -1   5   1       3560.22       3729.15        89.39 o                         
   0   5   1        708.72        810.92        34.17 o                         
   1   5   1       1553.42       1994.03        52.61 o                         
   2   5   1          8.36        272.97        18.82 o                         
   3   5   1       1665.80       1594.75       200.41 o                         
   4   5   1         40.24        112.44        20.90 o                         
   5   5   1         51.14         43.04        11.81 o                         
   6   5   1         42.38        161.38        26.81 o                         
   7   5   1         30.83         23.18        16.97 o                         
   8   5   1         42.59         58.04        17.80 o                         
   9   5   1          4.61         12.95         6.22 o                         
  10   5   1         47.63         74.14        18.96 o                         
  11   5   1          8.96          4.46         6.28 o                         
  12   5   1          0.20         12.84        10.17 o                         
  13   5   1          1.36          0.00        15.83 o                         
 -13   6   1          4.10          9.70        15.15 o                         
 -12   6   1          0.01          0.00        11.69 o                         
 -11   6   1         24.66         54.13        32.52 o                         
 -10   6   1          0.97          2.44         8.99 o                         
  -9   6   1         49.65         52.74        17.57 o                         
  -8   6   1         95.04         91.60        20.88 o                         
  -7   6   1          7.20          7.15        11.50 o                         
  -6   6   1        267.41        278.93        30.64 o                         
  -5   6   1          2.22          9.98         5.22 o                         
  -4   6   1         44.64         47.69         8.56 o                         
  -3   6   1        745.68        767.21        29.18 o                         
  -2   6   1        368.37        369.54        22.47 o                         
  -1   6   1          0.22          5.63         9.68 o                         
   0   6   1          6.75          6.16         4.95 o                         
   1   6   1         74.98         97.20        12.51 o                         
   2   6   1         76.55         93.20        12.58 o                         
   3   6   1        566.07        634.37        41.13 o                         
   4   6   1         94.49         55.60        21.28 o                         
   5   6   1        185.41        192.23        26.54 o                         
   6   6   1        150.28        166.99        29.18 o                         
   7   6   1         30.54         34.80        12.63 o                         
   8   6   1         17.40         30.47        11.13 o                         
   9   6   1         10.58         17.00        13.47 o                         
  10   6   1          2.32          2.75         6.54 o                         
  11   6   1          0.36          3.23         8.20 o                         
  12   6   1         13.53         27.41         8.23 o                         
  13   6   1          0.68          0.00        10.51 o                         
 -12   7   1          1.45          5.84        20.51 o                         
 -11   7   1          3.48         12.23        11.44 o                         
 -10   7   1          1.22          0.00        13.44 o                         
  -9   7   1         11.92         30.75        15.36 o                         
  -8   7   1         16.49         17.41        12.06 o                         
  -7   7   1         87.44         85.65        29.70 o                         
  -6   7   1        132.18        150.70        18.94 o                         
  -5   7   1          3.27         21.00         9.62 o                         
  -4   7   1         12.20         17.30         6.78 o                         
  -3   7   1         12.31         12.65         6.43 o                         
  -2   7   1        710.70        703.11        33.53 o                         
  -1   7   1          0.91         17.12         5.97 o                         
   0   7   1       1690.80       2009.43       117.77 o                         
   1   7   1         44.78         57.23        16.30 o                         
   2   7   1        277.47        375.78        36.98 o                         
   3   7   1         24.91          5.88        10.55 o                         
   4   7   1        138.45        118.13        12.71 o                         
   5   7   1         34.86         41.38        13.53 o                         
   6   7   1        154.88        153.41        25.52 o                         
   7   7   1          7.36          0.00        18.43 o                         
   8   7   1         39.15         39.99        11.53 o                         
   9   7   1        213.09        211.46        32.87 o                         
  10   7   1          4.00          9.52         8.25 o                         
  11   7   1          0.64          7.59        10.72 o                         
  12   7   1          0.44          0.00        13.72 o                         
 -12   8   1          0.36          3.56        10.59 o                         
 -11   8   1         37.90         43.28        17.55 o                         
 -10   8   1          3.14         48.20        22.33 o                         
  -9   8   1         30.72         16.89        13.98 o                         
  -8   8   1        172.07        182.38        33.60 o                         
  -7   8   1         13.63         48.88        19.79 o                         
  -6   8   1          1.29          6.64         6.48 o                         
  -5   8   1         14.97         16.45         7.25 o                         
  -4   8   1         10.32         70.07        12.93 o                         
  -3   8   1         73.18         65.33        10.49 o                         
  -2   8   1       1179.63       1170.16        46.71 o                         
  -1   8   1       1188.28       1557.40        63.00 o                         
   0   8   1         68.08         92.80        15.87 o                         
   1   8   1       2573.83       2721.64       104.07 o                         
   2   8   1         90.98        223.93        30.32 o                         
   3   8   1        121.16        111.57        21.49 o                         
   4   8   1        445.32        402.41        41.76 o                         
   5   8   1         15.96         14.37         4.96 o                         
   6   8   1         86.26         67.83        17.92 o                         
   7   8   1        286.62        313.92        39.58 o                         
   8   8   1         44.13         52.76        23.52 o                         
   9   8   1          2.28          8.91         9.45 o                         
  10   8   1        306.64        407.87        57.47 o                         
  11   8   1         12.60         43.91        22.15 o                         
  12   8   1          5.49         16.81        14.64 o                         
 -12   9   1          9.22         36.72        20.10 o                         
 -11   9   1          0.86          6.93         9.61 o                         
 -10   9   1         52.76         75.62        26.16 o                         
  -9   9   1          1.39         14.66         9.56 o                         
  -8   9   1         41.46         54.96        34.74 o                         
  -7   9   1        343.46        431.36        48.00 o                         
  -6   9   1          5.02         11.81         8.88 o                         
  -5   9   1         13.29         37.31         9.62 o                         
  -4   9   1        191.96        167.59        19.23 o                         
  -3   9   1        182.22        178.86        20.36 o                         
  -2   9   1        143.92        181.47        19.93 o                         
  -1   9   1          0.04         42.75        12.66 o                         
   0   9   1        142.77        144.48        19.78 o                         
   1   9   1        122.57         99.53        16.57 o                         
   2   9   1        420.66        484.13        47.07 o                         
   3   9   1         36.59         69.05        17.26 o                         
   4   9   1         34.64         55.88        18.17 o                         
   5   9   1        226.25        215.79        31.27 o                         
   6   9   1        246.17        206.57        32.32 o                         
   7   9   1         61.72         87.49        26.69 o                         
   8   9   1         43.21         68.33        19.89 o                         
   9   9   1         53.77         65.81        19.42 o                         
  10   9   1         12.81         23.54        10.41 o                         
  11   9   1         12.53         40.13        24.10 o                         
 -11  10   1          0.00          0.00         5.43 o                         
 -10  10   1         13.20         12.12         6.09 o                         
  -9  10   1         18.72         16.29        10.06 o                         
  -8  10   1         66.14         79.26        23.00 o                         
  -7  10   1        114.50        151.94        30.33 o                         
  -6  10   1         25.99         29.23        10.70 o                         
  -5  10   1          0.25         20.46         9.20 o                         
  -4  10   1         13.94          5.05         5.61 o                         
  -3  10   1        105.81        115.49        17.15 o                         
  -2  10   1         23.07         37.58         9.13 o                         
  -1  10   1         20.34         27.24         9.23 o                         
   0  10   1          7.46          7.67        16.20 o                         
   1  10   1        177.98        171.65        24.29 o                         
   2  10   1         44.32         41.37        16.61 o                         
   3  10   1        112.31         95.19        20.34 o                         
   4  10   1         10.44          7.37         7.29 o                         
   5  10   1        217.08        216.77        37.21 o                         
   6  10   1          6.42         25.13        11.55 o                         
   7  10   1          1.89         16.14         9.53 o                         
   8  10   1          4.80         17.94         9.36 o                         
   9  10   1         19.99         13.79         4.86 o                         
  10  10   1          9.10         20.14        17.84 o                         
  11  10   1          2.62         11.12        12.78 o                         
 -11  11   1          3.91          7.43        19.39 o                         
 -10  11   1          1.63         12.67        13.46 o                         
  -9  11   1         18.76         40.80        33.42 o                         
  -8  11   1        104.62        122.22        29.45 o                         
  -7  11   1          7.82          7.74         7.89 o                         
  -6  11   1        144.08        144.15        25.51 o                         
  -5  11   1         63.75         45.55        11.50 o                         
  -4  11   1          3.78         23.40         9.31 o                         
  -3  11   1         77.19         58.30        10.80 o                         
  -2  11   1        571.64        509.51        42.70 o                         
  -1  11   1         24.98         24.10         7.56 o                         
   0  11   1        502.32        575.74        44.74 o                         
   1  11   1        133.20        146.25        22.52 o                         
   2  11   1          0.21         72.01        19.44 o                         
   3  11   1         31.90         24.84        10.05 o                         
   4  11   1         48.34         52.40        18.40 o                         
   5  11   1          6.83         13.67        10.91 o                         
   6  11   1         18.71         50.76        16.22 o                         
   7  11   1          2.99         18.22        13.21 o                         
   8  11   1         17.69         28.90        13.46 o                         
   9  11   1         89.38         82.86        21.54 o                         
  10  11   1         14.20         20.68        18.54 o                         
 -10  12   1         12.81         12.17        14.15 o                         
  -9  12   1         72.96        149.63        54.19 o                         
  -8  12   1         13.95         13.63        12.51 o                         
  -7  12   1         31.74         22.85         8.16 o                         
  -6  12   1        157.76        187.06        28.67 o                         
  -5  12   1        344.91        363.80        38.42 o                         
  -4  12   1        123.87        122.21        21.21 o                         
  -3  12   1         44.29         34.23         9.01 o                         
  -2  12   1        157.14        151.70        21.19 o                         
  -1  12   1        542.34        516.54        44.64 o                         
   0  12   1         80.43         82.16        18.14 o                         
   1  12   1         29.60         98.84        19.71 o                         
   2  12   1         38.23         24.78        11.78 o                         
   3  12   1         42.07         65.48        18.03 o                         
   4  12   1         26.91         36.37        16.50 o                         
   5  12   1          2.71         63.62        20.76 o                         
   6  12   1         47.96         76.07        19.57 o                         
   7  12   1         15.61         36.20        22.10 o                         
   8  12   1          0.29          4.50        11.86 o                         
   9  12   1         59.46         82.57        34.96 o                         
  10  12   1          4.65         21.84        18.65 o                         
  -9  13   1         48.35         63.42        33.48 o                         
  -8  13   1         25.33         35.76        26.73 o                         
  -7  13   1          7.27          0.00        20.90 o                         
  -6  13   1         16.31         22.13         7.84 o                         
  -5  13   1         59.96         72.95        18.14 o                         
  -4  13   1         59.44         52.29        14.34 o                         
  -3  13   1         33.42         56.11        13.86 o                         
  -2  13   1        107.86        167.60        23.31 o                         
  -1  13   1        467.11        472.96        45.35 o                         
   0  13   1        171.60        164.59        26.85 o                         
   1  13   1         35.49        107.76        24.45 o                         
   2  13   1        368.86        382.57        41.17 o                         
   3  13   1        279.45        302.85        37.76 o                         
   4  13   1         11.55          9.56         6.48 o                         
   5  13   1        103.92        103.17        26.01 o                         
   6  13   1         44.36         39.91        15.53 o                         
   7  13   1          3.79          2.43        12.71 o                         
   8  13   1         20.19         43.44        25.36 o                         
   9  13   1          6.32          0.00        12.13 o                         
  -8  14   1         53.76         64.93        26.80 o                         
  -7  14   1         11.46          0.00        14.25 o                         
  -6  14   1          8.78         18.15        17.90 o                         
  -5  14   1          0.19         18.69        10.50 o                         
  -4  14   1         83.88        103.59        21.82 o                         
  -3  14   1         12.68          8.85         9.14 o                         
  -2  14   1          3.34          0.18        10.86 o                         
  -1  14   1          0.45          0.00         7.03 o                         
   0  14   1          0.21          4.39        11.57 o                         
   1  14   1          1.32          2.00        16.93 o                         
   2  14   1         16.86         27.63         9.76 o                         
   3  14   1          5.67         13.18        10.15 o                         
   4  14   1         78.11         96.43        22.98 o                         
   5  14   1         20.24         21.51         5.74 o                         
   6  14   1         23.67         40.21        18.55 o                         
   7  14   1         18.46         17.08        21.32 o                         
   8  14   1          8.16         17.43        12.33 o                         
  -7  15   1          2.60          8.42        45.17 o                         
  -6  15   1         12.20         41.50        22.97 o                         
  -5  15   1          1.80          9.72        12.78 o                         
  -4  15   1          5.94          0.00         5.90 o                         
  -3  15   1          3.28          4.50        12.68 o                         
  -2  15   1         35.06         37.31        14.40 o                         
  -1  15   1         44.73         29.91        12.96 o                         
   0  15   1         66.85        101.76        22.09 o                         
   1  15   1          3.04         19.05         8.48 o                         
   2  15   1         61.94         67.11        19.13 o                         
   3  15   1          7.01          0.00         8.79 o                         
   4  15   1          1.53          0.00         6.61 o                         
   5  15   1          5.81          0.00         7.74 o                         
   6  15   1         11.56         16.57         8.14 o                         
   7  15   1          2.96          8.54        15.89 o                         
  -6  16   1          5.26          0.00        15.62 o                         
  -5  16   1          6.06          0.00         9.23 o                         
  -4  16   1          3.23         20.28        12.48 o                         
  -3  16   1         12.45          3.50         9.71 o                         
  -2  16   1          2.80          0.54        10.84 o                         
  -1  16   1          6.87          2.82        15.27 o                         
   0  16   1         56.30         71.75        17.45 o                         
   1  16   1          8.87         19.65        12.79 o                         
   2  16   1         22.99         28.05        11.75 o                         
   3  16   1         10.39          9.50         6.69 o                         
   4  16   1          8.30         20.69        23.72 o                         
   5  16   1          6.89         13.09        14.86 o                         
   6  16   1          0.00          2.25        15.34 o                         
  -4  17   1         38.64         53.90        24.55 o                         
  -3  17   1          4.57          0.00        10.24 o                         
  -2  17   1         22.85         18.70        16.92 o                         
  -1  17   1         10.06          0.00         5.92 o                         
   0  17   1          3.40          0.30         5.35 o                         
   1  17   1          1.09          2.24        12.56 o                         
   2  17   1          4.39         13.28         9.96 o                         
   3  17   1         13.67         39.01        21.74 o                         
   4  17   1          0.16         16.00        19.39 o                         
 -13   0   2          1.49         20.19        34.67 o                         
 -12   0   2          0.69          0.00        34.57 o                         
 -11   0   2         70.85        121.94        87.14 o                         
 -10   0   2        151.25        274.86        49.75 o                         
  -9   0   2         19.22         25.03        25.02 o                         
  -8   0   2        135.71         85.78        23.40 o                         
  -7   0   2        411.31        372.26        41.89 o                         
  -4   0   2        484.61        461.25        46.90 o                         
  -3   0   2         39.88         24.94         9.34 o                         
  -2   0   2        282.56        341.57        25.94 o                         
  -1   0   2       3095.59       3459.47        77.95 o                         
   0   0   2         11.88         24.27         7.24 o                         
   1   0   2        162.02        233.50        37.90 o                         
   2   0   2       5446.30       5872.64       182.70 o                         
   3   0   2        151.16        166.04        32.13 o                         
   4   0   2        861.16        665.14       126.05 o                         
   5   0   2        895.35        725.28        58.75 o                         
   6   0   2         58.26         63.67        15.60 o                         
   7   0   2        313.89        355.59        36.66 o                         
   8   0   2        978.32       1075.29        77.43 o                         
   9   0   2        685.35        661.77        99.73 o                         
  10   0   2          4.66          6.71         7.06 o                         
 -13   1   2          0.61          7.48        27.99 o                         
 -12   1   2          4.84         10.03        19.19 o                         
 -11   1   2          5.54          3.31        10.05 o                         
 -10   1   2         12.60          8.39         9.75 o                         
  -9   1   2         67.17         93.00        19.80 o                         
  -8   1   2         15.67          0.00         4.28 o                         
  -7   1   2         34.97         30.60         7.63 o                         
  -6   1   2        405.27        362.03        31.35 o                         
  -5   1   2        461.37        414.86        27.69 o                         
  -4   1   2          1.44          0.65         2.69 o                         
  -3   1   2          0.75          0.83         3.50 o                         
  -2   1   2       1283.16       1302.58        29.44 o                         
  -1   1   2        224.35        267.10        33.78 o                         
   0   1   2         23.53         23.00         2.28 o                         
   1   1   2         16.84         15.56         9.10 o                         
   2   1   2         68.68        190.70        59.31 o                         
   3   1   2        560.05        450.86        39.55 o                         
   4   1   2        473.18        425.94        18.87 o                         
   5   1   2        100.56        100.08        12.21 o                         
   6   1   2         35.87         46.40        15.50 o                         
   7   1   2         87.80         79.74        13.78 o                         
   8   1   2        348.18        362.26        27.93 o                         
   9   1   2          3.43         25.85         6.86 o                         
  10   1   2          1.48          0.42         9.05 o                         
 -13   2   2          0.07          9.65        12.54 o                         
 -12   2   2          8.37          5.11        16.07 o                         
 -11   2   2         18.86         38.03        15.01 o                         
 -10   2   2          1.30         10.83        12.29 o                         
  -9   2   2         26.15         32.32         9.92 o                         
  -8   2   2          1.66          2.17         3.01 o                         
  -7   2   2         42.87         46.41        10.25 o                         
  -6   2   2        101.63         91.88        13.10 o                         
  -5   2   2          0.00         14.24         9.01 o                         
  -4   2   2         19.95         14.61         4.55 o                         
  -3   2   2          0.26          4.03        12.71 o                         
  -2   2   2         17.03         10.92         4.35 o                         
  -1   2   2        446.45        459.66        20.05 o                         
   0   2   2        304.09        317.43        17.40 o                         
   1   2   2          9.70         17.53         5.53 o                         
   2   2   2        123.19         82.09         9.93 o                         
   3   2   2        602.77        588.09        32.08 o                         
   4   2   2        108.98         89.25        12.21 o                         
   5   2   2         17.94         13.44         5.77 o                         
   6   2   2         48.04         30.95        11.92 o                         
   7   2   2         62.43         61.96        15.83 o                         
   8   2   2          4.28          3.07         7.65 o                         
   9   2   2          2.17          0.00         3.07 o                         
  10   2   2          6.55          0.86         4.43 o                         
  11   2   2          4.80          0.00        16.40 o                         
 -13   3   2          0.04         11.11        12.69 o                         
 -12   3   2          0.47          0.00        16.17 o                         
 -11   3   2         18.27         30.25        16.19 o                         
 -10   3   2        105.36        147.25        29.11 o                         
  -9   3   2         11.15         15.78         8.67 o                         
  -8   3   2         51.84         47.37         9.67 o                         
  -7   3   2         56.89         61.80         9.46 o                         
  -6   3   2         13.25          0.00        11.92 o                         
  -5   3   2          1.38          2.08         3.65 o                         
  -4   3   2        145.40        181.46        18.77 o                         
  -3   3   2        652.84        652.46        29.38 o                         
  -2   3   2         48.19         49.97         7.93 o                         
  -1   3   2        129.09        124.44         9.46 o                         
   0   3   2       1364.87       1477.01        27.75 o                         
   1   3   2        372.53        375.39        18.03 o                         
   2   3   2         24.33         28.47         5.07 o                         
   3   3   2        423.90        442.73        24.06 o                         
   4   3   2       1739.95       1261.86       215.13 o                         
   5   3   2          0.37         10.28        13.40 o                         
   6   3   2        277.21        260.41        20.34 o                         
   7   3   2         93.15         69.68        26.10 o                         
   8   3   2        283.65        287.06        26.13 o                         
   9   3   2         67.68         70.91        14.27 o                         
  10   3   2         23.68         47.95        12.53 o                         
  11   3   2         22.54         32.07        16.49 o                         
 -13   4   2         13.42         63.82        32.11 o                         
 -12   4   2          0.00          0.48        13.34 o                         
 -11   4   2          0.62          7.01        11.74 o                         
 -10   4   2          3.33          5.85         6.47 o                         
  -9   4   2         41.99         30.44        18.97 o                         
  -8   4   2        615.04        655.24        51.31 o                         
  -7   4   2         72.44         63.57         9.22 o                         
  -6   4   2         44.51         53.54         8.52 o                         
  -5   4   2       1012.39       1019.35        53.46 o                         
  -4   4   2        595.97        610.11        30.80 o                         
  -3   4   2          3.20          0.00         2.15 o                         
  -2   4   2       2586.23       2504.11        54.79 o                         
  -1   4   2        575.16        648.02        27.18 o                         
   0   4   2        317.10        386.52        23.28 o                         
   1   4   2       1337.65       1380.44        38.62 o                         
   2   4   2         69.54        276.80        39.08 o                         
   3   4   2         81.34         71.84         9.98 o                         
   4   4   2        460.24        341.14        63.81 o                         
   5   4   2        207.34        187.03        24.96 o                         
   6   4   2         49.02         47.61         9.39 o                         
   7   4   2         41.91         45.74         9.14 o                         
   8   4   2         18.40          1.02        11.76 o                         
   9   4   2        402.79        457.47        35.83 o                         
  10   4   2         39.86         49.19        11.96 o                         
  11   4   2          0.33          1.25         6.80 o                         
  12   4   2          3.56          0.00         6.97 o                         
 -12   5   2          1.31          0.21        16.68 o                         
 -11   5   2         25.78          4.28        42.02 o                         
 -10   5   2         13.22         32.11        13.51 o                         
  -9   5   2          9.42          7.28         7.39 o                         
  -8   5   2        150.44        163.24        19.14 o                         
  -7   5   2        249.29        203.44        18.43 o                         
  -6   5   2         13.42         11.38         5.54 o                         
  -5   5   2         87.04         72.81        11.19 o                         
  -4   5   2        129.11        125.89        11.55 o                         
  -3   5   2        580.50        589.06        29.00 o                         
  -2   5   2         36.77         19.90         6.93 o                         
  -1   5   2       1356.14       1399.54        46.74 o                         
   0   5   2         61.25         66.28         7.74 o                         
   1   5   2        462.97        546.45        24.53 o                         
   2   5   2         35.09         26.88         4.15 o                         
   3   5   2        158.04        214.66        29.83 o                         
   4   5   2        220.60        211.07        30.92 o                         
   5   5   2          2.01          0.00        11.17 o                         
   6   5   2         33.34         28.47         5.67 o                         
   7   5   2         79.38         86.78        14.12 o                         
   8   5   2         11.54         19.92         7.85 o                         
   9   5   2          0.14          6.85         8.09 o                         
  10   5   2          0.35          9.19         8.29 o                         
  11   5   2         20.66         27.70        14.14 o                         
  12   5   2         12.02         16.13        11.65 o                         
 -12   6   2          0.24          0.00        19.04 o                         
 -11   6   2          1.64         13.37        11.96 o                         
 -10   6   2          8.57          0.00        11.33 o                         
  -9   6   2          0.65          4.98         9.06 o                         
  -8   6   2         67.06         78.09        14.34 o                         
  -7   6   2        290.44        264.13        23.64 o                         
  -6   6   2          0.74          0.00         6.15 o                         
  -5   6   2        377.91        312.98        30.16 o                         
  -4   6   2          5.26         10.24         8.19 o                         
  -3   6   2        691.74        601.80        36.03 o                         
  -2   6   2        240.06        220.14        16.51 o                         
  -1   6   2        900.42       1012.42        47.31 o                         
   0   6   2          3.94          7.59         3.93 o                         
   1   6   2        426.09        442.33        24.06 o                         
   2   6   2        308.36        303.27        24.98 o                         
   3   6   2        427.83        483.68        44.96 o                         
   4   6   2         12.78          9.01        14.27 o                         
   5   6   2          3.06         10.16        10.33 o                         
   6   6   2         47.19         25.01        12.36 o                         
   7   6   2        105.92         92.67        15.05 o                         
   8   6   2          3.06          0.00         7.95 o                         
   9   6   2          5.51         10.25        10.15 o                         
  10   6   2         11.85          6.62         9.04 o                         
  11   6   2          9.33         19.71        12.17 o                         
  12   6   2          0.00          0.00        14.08 o                         
 -12   7   2         14.64         45.10        30.56 o                         
 -11   7   2         20.94          0.00        13.19 o                         
 -10   7   2         38.46         39.58        27.13 o                         
  -9   7   2          0.52          4.72         9.76 o                         
  -8   7   2        123.78        124.38        18.78 o                         
  -7   7   2         18.39         24.29         6.74 o                         
  -6   7   2         34.82         34.73         8.55 o                         
  -5   7   2        218.66        204.04        24.60 o                         
  -4   7   2         35.00         25.59         7.35 o                         
  -3   7   2          0.63          0.88         4.29 o                         
  -2   7   2        378.55        362.81        23.56 o                         
  -1   7   2        244.45        213.04        18.48 o                         
   0   7   2        113.82        109.83        16.20 o                         
   1   7   2        147.26        147.45        14.59 o                         
   2   7   2        119.97        134.74        16.87 o                         
   3   7   2          4.83          7.34         7.37 o                         
   4   7   2        166.96        155.50        27.75 o                         
   5   7   2          3.48         12.08        23.85 o                         
   6   7   2          2.66          0.00        13.84 o                         
   7   7   2         17.00         25.27        12.47 o                         
   8   7   2         86.26         84.43        22.77 o                         
   9   7   2          1.79          0.00         7.05 o                         
  10   7   2          0.01         10.69         8.52 o                         
  11   7   2         18.56         24.75        21.80 o                         
  12   7   2          0.28          7.64         8.98 o                         
 -12   8   2          2.75         14.70        15.51 o                         
 -11   8   2          9.54         29.95        27.99 o                         
 -10   8   2          0.98          0.00         7.51 o                         
  -9   8   2         24.98         14.44        19.97 o                         
  -8   8   2          8.53         14.02         8.68 o                         
  -7   8   2         28.26         17.90         7.25 o                         
  -6   8   2          7.13         14.87         7.43 o                         
  -5   8   2         15.58         15.87         6.27 o                         
  -4   8   2        175.25        149.84        15.96 o                         
  -3   8   2         32.04         17.57         5.90 o                         
  -2   8   2         75.13         80.56        11.74 o                         
  -1   8   2         32.15         72.94        12.90 o                         
   0   8   2       1464.81       1606.69       109.79 o                         
   1   8   2        251.94        230.45        23.64 o                         
   2   8   2        125.66        158.45        20.83 o                         
   3   8   2         45.89         53.22        17.55 o                         
   4   8   2          3.34         16.65        12.06 o                         
   5   8   2         37.85         53.98        15.87 o                         
   6   8   2          5.47          7.08         9.09 o                         
   7   8   2         20.21         30.05        15.24 o                         
   8   8   2         15.07         22.21        15.35 o                         
   9   8   2         29.29         15.60        10.27 o                         
  10   8   2          4.40         38.09        18.20 o                         
  11   8   2          0.59          0.00        19.07 o                         
 -11   9   2          7.58         16.85         7.00 o                         
 -10   9   2         39.85         43.53        30.53 o                         
  -9   9   2          1.66         11.25         6.99 o                         
  -8   9   2         43.14         37.19        20.66 o                         
  -7   9   2        208.15        204.30        29.48 o                         
  -6   9   2         77.93         86.78        20.32 o                         
  -5   9   2         92.94         90.76        14.24 o                         
  -4   9   2        121.61        112.17        14.18 o                         
  -3   9   2        104.75        122.24        15.86 o                         
  -2   9   2         46.30         46.39         9.65 o                         
  -1   9   2        920.80        880.31        42.56 o                         
   0   9   2         61.04         59.79        12.50 o                         
   1   9   2          8.68        100.50        17.74 o                         
   2   9   2          6.43          1.72         6.05 o                         
   3   9   2         92.49         91.71        15.52 o                         
   4   9   2         12.52         17.03        10.22 o                         
   5   9   2         52.26         70.83        16.11 o                         
   6   9   2        158.49        148.39        27.96 o                         
   7   9   2         38.11         56.39        19.92 o                         
   8   9   2         11.12          5.26        11.85 o                         
   9   9   2          6.92          0.00        10.73 o                         
  10   9   2          0.18          0.89         8.18 o                         
  11   9   2         10.21          0.00        15.89 o                         
 -11  10   2          7.31          1.33        24.70 o                         
 -10  10   2          8.47          6.42        16.13 o                         
  -9  10   2         11.16         18.93        17.30 o                         
  -8  10   2          6.67         10.34         5.50 o                         
  -7  10   2        262.13        294.64        36.69 o                         
  -6  10   2         27.75         18.98        10.78 o                         
  -5  10   2          0.23          0.00         8.01 o                         
  -4  10   2         65.68         49.66         9.27 o                         
  -3  10   2        208.48        182.47        19.67 o                         
  -2  10   2         11.13          0.00         6.24 o                         
  -1  10   2         30.90         36.78         7.30 o                         
   0  10   2          0.03          0.36         4.96 o                         
   1  10   2         80.65         66.97        14.55 o                         
   2  10   2         12.68          8.69         7.30 o                         
   3  10   2         25.30         59.06        13.71 o                         
   4  10   2         27.26         35.10        11.13 o                         
   5  10   2          3.80          0.00        13.27 o                         
   6  10   2          1.05          0.00        18.92 o                         
   7  10   2         46.46         72.68        26.18 o                         
   8  10   2         13.61         20.02        15.38 o                         
   9  10   2          5.96         12.38        13.43 o                         
  10  10   2          4.27          6.16        21.48 o                         
 -10  11   2          2.83          0.00        15.94 o                         
  -9  11   2          1.39          0.00        18.11 o                         
  -8  11   2         81.08         86.77        28.16 o                         
  -7  11   2         20.52         32.29        11.49 o                         
  -6  11   2         49.83         48.66        18.42 o                         
  -5  11   2         26.26         19.48        12.43 o                         
  -4  11   2         10.53          7.67         4.94 o                         
  -3  11   2         86.61         83.75        14.16 o                         
  -2  11   2          0.37          2.91         4.80 o                         
  -1  11   2         11.83         26.00        11.72 o                         
   0  11   2        174.28        160.13        23.52 o                         
   1  11   2         15.19          9.00         8.22 o                         
   2  11   2          2.99          1.09         7.37 o                         
   3  11   2         27.34         19.85         9.27 o                         
   4  11   2         33.67         42.27        12.08 o                         
   5  11   2         86.88         81.91        22.38 o                         
   6  11   2          0.83         13.82        11.75 o                         
   7  11   2          8.05         17.72        15.28 o                         
   8  11   2          9.98         41.87        19.07 o                         
   9  11   2          7.12          8.80        10.68 o                         
  10  11   2          1.47          7.09         8.19 o                         
  -9  12   2          2.56          0.00        10.22 o                         
  -8  12   2          5.21         18.41        16.91 o                         
  -7  12   2          5.06          0.00        12.70 o                         
  -6  12   2          3.34          0.00         9.06 o                         
  -5  12   2          1.87          0.00         7.29 o                         
  -4  12   2          5.40          2.56         6.40 o                         
  -3  12   2         17.24         13.45         8.27 o                         
  -2  12   2          0.69          9.53         6.93 o                         
  -1  12   2        180.80        206.72        24.11 o                         
   0  12   2        628.44        642.80        46.11 o                         
   1  12   2         91.42         99.78        16.22 o                         
   2  12   2         81.16         62.95        15.58 o                         
   3  12   2         18.62         15.07         9.04 o                         
   4  12   2         46.45         37.67        17.30 o                         
   5  12   2          3.59          8.77        23.69 o                         
   6  12   2         11.04          1.32         8.50 o                         
   7  12   2          0.97          0.00        23.47 o                         
   8  12   2         24.49         30.56        18.76 o                         
   9  12   2          6.49         23.91        12.70 o                         
  -8  13   2         23.10          2.91        15.81 o                         
  -7  13   2          0.09          0.00        12.35 o                         
  -6  13   2         10.12         24.60        15.50 o                         
  -5  13   2         15.25         18.83        12.85 o                         
  -4  13   2         20.48         17.04        10.55 o                         
  -3  13   2         42.08         39.58        12.28 o                         
  -2  13   2          2.25         13.95         5.51 o                         
  -1  13   2         69.29         83.46        16.13 o                         
   0  13   2        242.09        214.94        25.10 o                         
   1  13   2        216.99        237.04        27.09 o                         
   2  13   2         39.33         34.53        10.80 o                         
   3  13   2         83.11         72.36        16.77 o                         
   4  13   2         78.92         94.86        25.78 o                         
   5  13   2         18.00         10.72        10.88 o                         
   6  13   2        163.78        180.09        36.47 o                         
   7  13   2          4.20          4.26         7.59 o                         
   8  13   2          1.15         20.30        17.72 o                         
  -7  14   2          3.05          0.00         9.01 o                         
  -6  14   2          1.14          9.20         8.14 o                         
  -5  14   2         15.91         21.21        22.42 o                         
  -4  14   2          1.32          2.26        14.83 o                         
  -3  14   2         64.55         90.13        20.95 o                         
  -2  14   2         54.14         50.42        11.98 o                         
  -1  14   2         51.15         51.28        11.44 o                         
   0  14   2          2.94          1.01        12.33 o                         
   1  14   2        249.03        235.08        27.57 o                         
   2  14   2        167.08        156.39        22.65 o                         
   3  14   2         12.43         52.16        18.23 o                         
   4  14   2         50.92         81.57        28.91 o                         
   5  14   2        113.99        121.08        29.86 o                         
   6  14   2          0.07          6.38        14.02 o                         
   7  14   2         40.61         25.32        11.89 o                         
  -6  15   2         19.24          8.72        19.75 o                         
  -5  15   2          0.91          0.00         5.68 o                         
  -4  15   2          4.35         12.30        16.96 o                         
  -3  15   2          6.60          0.00         8.15 o                         
  -2  15   2         16.67          4.12         8.16 o                         
  -1  15   2          2.79          0.00         7.79 o                         
   0  15   2          0.65         14.22         8.81 o                         
   1  15   2          0.89          3.42         8.01 o                         
   2  15   2          0.74          1.59        12.19 o                         
   3  15   2          1.26          6.99         6.91 o                         
   4  15   2          1.70          0.00         8.28 o                         
   5  15   2         32.47         21.05        13.08 o                         
   6  15   2          0.00          1.20        11.77 o                         
  -5  16   2         11.09         13.27        15.21 o                         
  -4  16   2          0.74          0.56         9.11 o                         
  -3  16   2         21.96         21.35        10.62 o                         
  -2  16   2         16.55         27.39        14.38 o                         
  -1  16   2         91.15         94.32        21.71 o                         
   0  16   2         30.53         23.44         8.29 o                         
   1  16   2        167.72        146.90        23.53 o                         
   2  16   2         53.25         53.48        19.52 o                         
   3  16   2         10.96          8.73         8.04 o                         
   4  16   2          6.30         15.39         6.35 o                         
  -2  17   2         18.19          5.11        11.17 o                         
  -1  17   2          4.61          4.39        12.67 o                         
   0  17   2          0.29          3.85         9.06 o                         
   1  17   2         47.44         18.91         6.03 o                         
 -12   1   3         22.99         22.04         8.73 o                         
 -11   1   3          1.72          7.29         9.37 o                         
 -10   1   3          7.67          0.00        19.95 o                         
  -9   1   3        444.31        605.55        74.65 o                         
  -8   1   3         22.45         10.64         6.71 o                         
  -7   1   3         22.51         17.36         4.98 o                         
  -6   1   3        254.15        194.96        19.52 o                         
  -5   1   3        215.64        158.00        18.67 o                         
  -4   1   3          7.25          0.00         5.21 o                         
  -3   1   3        826.93        895.52        42.02 o                         
  -2   1   3         80.41         70.54         9.50 o                         
  -1   1   3        321.81        369.07        23.46 o                         
   0   1   3        435.51        494.33        26.33 o                         
   1   1   3        185.02        191.37        17.81 o                         
   2   1   3        132.58        123.71        17.96 o                         
   3   1   3        357.99        481.24        40.12 o                         
   4   1   3         23.27          8.56         5.78 o                         
   5   1   3          5.12          3.74         6.65 o                         
   6   1   3         75.59         69.20        12.18 o                         
   7   1   3          0.60          4.56        10.40 o                         
   8   1   3          7.27          2.43         3.33 o                         
   9   1   3        249.95        243.89        27.99 o                         
  10   1   3         10.43          5.86         8.29 o                         
 -12   2   3         15.79         29.11        19.20 o                         
 -11   2   3         23.45         40.23        25.04 o                         
 -10   2   3          2.60         14.98        24.80 o                         
  -9   2   3         62.79         93.11        23.76 o                         
  -8   2   3        524.02        609.76        36.16 o                         
  -7   2   3        154.47        124.08        14.06 o                         
  -6   2   3          6.61          6.71         3.74 o                         
  -5   2   3         23.26         22.53         5.92 o                         
  -4   2   3        326.44        276.39        43.09 o                         
  -3   2   3        169.39        144.34        22.98 o                         
  -2   2   3        524.47        559.60        46.70 o                         
  -1   2   3          5.85          8.08         5.37 o                         
   0   2   3        199.41        239.22        21.29 o                         
   1   2   3        349.10        379.72        30.59 o                         
   2   2   3        129.69        149.78        19.38 o                         
   3   2   3        806.61        804.52        47.02 o                         
   4   2   3          5.54         10.03         6.28 o                         
   5   2   3         60.65         54.38         9.82 o                         
   6   2   3         37.75         46.81        15.13 o                         
   7   2   3        129.54        120.77        23.87 o                         
   8   2   3        115.22        113.00        18.64 o                         
   9   2   3         15.09          8.51         9.72 o                         
  10   2   3          0.93          6.09         7.61 o                         
 -12   3   3          4.79         11.03        13.44 o                         
 -11   3   3          3.02          0.00        10.38 o                         
 -10   3   3         36.66         34.51        11.04 o                         
  -9   3   3         17.19         14.81         9.27 o                         
  -8   3   3        287.65        317.05        28.54 o                         
  -7   3   3         37.89         39.86         9.14 o                         
  -6   3   3         51.52         49.13        11.03 o                         
  -5   3   3         79.22         79.01        13.15 o                         
  -4   3   3          5.16         10.45         5.24 o                         
  -3   3   3          0.67          0.00         4.20 o                         
  -2   3   3        104.79        100.04        12.48 o                         
  -1   3   3        257.97        265.22        18.12 o                         
   0   3   3         23.32         10.44         5.54 o                         
   1   3   3          3.77         10.50        15.16 o                         
   2   3   3        880.31        882.07        48.40 o                         
   3   3   3          3.32          0.00        11.35 o                         
   4   3   3         34.06         23.28         4.76 o                         
   5   3   3         45.53         34.34         6.67 o                         
   6   3   3        129.60        106.59        18.86 o                         
   7   3   3         11.45          3.22         8.89 o                         
   8   3   3          0.78          0.00        12.01 o                         
   9   3   3         42.59         37.29        15.67 o                         
  10   3   3         34.52         32.68        13.90 o                         
  11   3   3          1.26          9.63        16.24 o                         
 -12   4   3          8.72          0.00        14.70 o                         
 -11   4   3          0.24          0.00        11.93 o                         
 -10   4   3         27.92         22.58        12.91 o                         
  -9   4   3         66.77         85.28        18.91 o                         
  -8   4   3         27.93         21.89         6.76 o                         
  -7   4   3         20.26         17.78        13.14 o                         
  -6   4   3        194.66        183.38        21.49 o                         
  -5   4   3        178.37        199.63        20.74 o                         
  -4   4   3          3.13          0.00         5.64 o                         
  -3   4   3         92.80         97.18        12.95 o                         
  -2   4   3        300.21        232.85        36.78 o                         
  -1   4   3          0.44          0.00         4.51 o                         
   0   4   3        134.68        119.58        11.45 o                         
   1   4   3        112.29        110.46        17.47 o                         
   2   4   3        135.13        152.87        21.13 o                         
   3   4   3         47.35         55.73        11.58 o                         
   4   4   3        114.65         89.61        12.18 o                         
   5   4   3        159.68        152.22        33.17 o                         
   6   4   3         35.79         71.81        19.71 o                         
   7   4   3          3.19          1.65         6.31 o                         
   8   4   3        194.63        218.71        32.96 o                         
   9   4   3          0.18          0.00         8.25 o                         
  10   4   3         48.70         56.34        17.87 o                         
  11   4   3         15.36         28.99        20.06 o                         
  12   4   3          1.51          0.00         8.51 o                         
 -12   5   3          0.49          0.00        13.06 o                         
 -11   5   3         12.05          2.76         8.95 o                         
 -10   5   3          1.26         13.42         8.69 o                         
  -9   5   3         67.90         53.57        20.26 o                         
  -8   5   3         94.08         99.51        15.73 o                         
  -7   5   3          0.09          8.04         5.52 o                         
  -6   5   3          1.81          6.18         6.98 o                         
  -5   5   3          8.62          5.00         5.30 o                         
  -4   5   3          0.03          0.00         5.28 o                         
  -3   5   3          9.40          1.06         6.18 o                         
  -2   5   3        246.15        230.55        19.76 o                         
  -1   5   3         12.85         11.15         5.31 o                         
   0   5   3        112.70        109.93        11.10 o                         
   1   5   3        162.85        159.54        16.30 o                         
   2   5   3        131.62        145.96        20.32 o                         
   3   5   3         59.90         58.21        15.15 o                         
   4   5   3        299.11        226.61        47.33 o                         
   5   5   3        103.40         50.80        25.41 o                         
   6   5   3          2.76          0.00         7.26 o                         
   7   5   3        307.73        328.02        44.00 o                         
   8   5   3          0.03          1.94         5.54 o                         
   9   5   3         50.01         27.29        13.36 o                         
  10   5   3         71.11         90.55        24.82 o                         
  11   5   3         20.47         25.97        25.49 o                         
 -11   6   3         26.43         20.71        13.71 o                         
 -10   6   3          2.45         10.84         9.64 o                         
  -9   6   3         18.02         17.01        14.72 o                         
  -8   6   3        137.14        165.21        21.51 o                         
  -7   6   3         25.08         19.97         7.68 o                         
  -6   6   3          0.87          3.04         8.16 o                         
  -5   6   3          7.27          5.57         5.50 o                         
  -4   6   3         28.17         19.53         7.36 o                         
  -3   6   3        102.83         79.83        11.93 o                         
  -2   6   3        146.71        111.54        16.06 o                         
  -1   6   3        180.14        139.53        14.19 o                         
   0   6   3          1.13          2.40         4.03 o                         
   1   6   3        108.54        124.54        19.73 o                         
   2   6   3        125.77        137.08        24.82 o                         
   3   6   3         22.88         25.77        13.77 o                         
   4   6   3          8.85          1.29         5.34 o                         
   5   6   3         50.04         51.56        17.53 o                         
   6   6   3          3.01          0.00        11.54 o                         
   7   6   3         23.99         16.94        12.87 o                         
   8   6   3         20.98         35.06        16.65 o                         
   9   6   3          1.66          1.72         9.82 o                         
  10   6   3          0.28          0.00         8.96 o                         
  11   6   3          0.11          0.00        12.17 o                         
 -11   7   3          2.66         21.94        17.80 o                         
 -10   7   3          0.48          1.96        13.73 o                         
  -9   7   3          0.31          0.00        16.93 o                         
  -8   7   3        106.74        105.43        18.46 o                         
  -7   7   3         20.73         13.53         8.17 o                         
  -6   7   3         15.27         18.60         9.73 o                         
  -5   7   3         88.00         96.09        15.13 o                         
  -4   7   3         83.06         54.66        23.63 o                         
  -3   7   3         23.69         18.14         6.17 o                         
  -2   7   3          1.52         21.03         5.26 o                         
  -1   7   3         14.12         27.47         8.41 o                         
   0   7   3         31.87         29.19        12.69 o                         
   1   7   3        175.86        156.92        21.01 o                         
   2   7   3        297.85        317.62        39.26 o                         
   3   7   3          1.65          5.99         8.96 o                         
   4   7   3          2.41          0.00         5.29 o                         
   5   7   3         81.16         80.15        22.33 o                         
   6   7   3         93.74         85.88        25.14 o                         
   7   7   3         18.64          0.00         9.64 o                         
   8   7   3          1.33         16.40        12.25 o                         
   9   7   3          1.92         18.35        11.94 o                         
  10   7   3          1.09          9.98        10.17 o                         
  11   7   3          0.32         21.06        19.29 o                         
 -11   8   3          0.13          0.00        11.88 o                         
 -10   8   3          0.14         14.50        23.13 o                         
  -9   8   3          0.65          7.18        11.97 o                         
  -8   8   3          9.19          4.73         7.59 o                         
  -7   8   3         14.02         17.61        15.16 o                         
  -6   8   3          0.07          7.85         9.70 o                         
  -5   8   3         84.32         71.49        14.86 o                         
  -4   8   3        192.48        170.62        25.99 o                         
  -3   8   3         70.39         79.40        18.09 o                         
  -2   8   3         60.32         44.23         7.41 o                         
  -1   8   3        273.12        264.09        30.32 o                         
   0   8   3        704.27        684.97        47.16 o                         
   1   8   3         21.23         35.72        11.12 o                         
   2   8   3          3.86          2.87         7.56 o                         
   3   8   3        357.86        298.31        39.74 o                         
   4   8   3        109.19        131.50        28.44 o                         
   5   8   3          4.11          0.00        12.90 o                         
   6   8   3         11.48          2.97         7.58 o                         
   7   8   3          0.36          3.12         7.74 o                         
   8   8   3         72.26         90.65        26.87 o                         
   9   8   3         22.41         30.55        14.78 o                         
  10   8   3         32.39         42.70        17.56 o                         
 -10   9   3          0.00          3.19         7.66 o                         
  -9   9   3         21.28         40.10        20.55 o                         
  -8   9   3         46.91         42.00        13.68 o                         
  -7   9   3          6.80          4.05        10.28 o                         
  -6   9   3         82.23         77.45        19.34 o                         
  -5   9   3        323.40        346.47        39.57 o                         
  -4   9   3        119.45        131.93        24.26 o                         
  -3   9   3        142.57        113.94        19.28 o                         
  -2   9   3        541.88        484.74        30.69 o                         
  -1   9   3         72.61         99.96        15.43 o                         
   0   9   3          0.35         16.60         9.35 o                         
   1   9   3        831.78        810.58        56.08 o                         
   2   9   3          2.23         20.37        11.63 o                         
   3   9   3          0.07          0.00        19.31 o                         
   4   9   3        147.42        163.63        30.37 o                         
   5   9   3         37.19         65.57        24.30 o                         
   6   9   3         30.62         38.45        17.01 o                         
   7   9   3          0.02          0.00        13.07 o                         
   8   9   3         45.65         24.77        17.83 o                         
   9   9   3         11.66          6.18         6.46 o                         
  10   9   3          0.30          0.00         5.89 o                         
 -10  10   3          7.91          0.00        16.47 o                         
  -9  10   3         13.39         18.44        10.71 o                         
  -8  10   3         20.05         17.46         9.04 o                         
  -7  10   3          5.96         16.01        11.53 o                         
  -6  10   3         10.18          6.74         6.08 o                         
  -5  10   3        241.04        261.44        35.07 o                         
  -4  10   3          9.93         11.51         5.82 o                         
  -3  10   3         36.39         50.60        15.95 o                         
  -2  10   3         52.70         40.76         8.75 o                         
  -1  10   3         82.17         75.44        13.62 o                         
   0  10   3         66.00         79.48        13.92 o                         
   1  10   3        114.07        110.78        20.24 o                         
   2  10   3         17.68         11.04         8.42 o                         
   3  10   3         21.47         23.12         8.18 o                         
   4  10   3          0.08          0.00         5.03 o                         
   5  10   3          1.60         34.00        25.79 o                         
   6  10   3         67.74         55.35        19.83 o                         
   7  10   3          0.44          0.00         8.09 o                         
   8  10   3         10.28         13.21        14.03 o                         
   9  10   3         13.30         14.52         6.50 o                         
  -9  11   3         42.89         41.57        33.21 o                         
  -8  11   3          9.61         27.21        15.31 o                         
  -7  11   3          0.13         13.13        10.58 o                         
  -6  11   3        155.50        142.68        26.72 o                         
  -5  11   3         61.35         85.32        20.80 o                         
  -4  11   3          9.67          5.96        10.13 o                         
  -3  11   3         76.03         50.98        10.78 o                         
  -2  11   3          9.25         12.40        11.26 o                         
  -1  11   3         18.34         27.55         7.87 o                         
   0  11   3        485.75        455.30        35.05 o                         
   1  11   3        133.44         98.82        18.06 o                         
   2  11   3         31.62         23.97         8.44 o                         
   3  11   3          2.57          8.78        17.95 o                         
   4  11   3          1.39          0.00         7.19 o                         
   5  11   3         54.53         85.20        26.30 o                         
   6  11   3         13.41         20.23        13.05 o                         
   7  11   3         54.94         52.61        21.31 o                         
   8  11   3          1.87         22.04        15.95 o                         
   9  11   3          0.35          9.94         9.69 o                         
  -8  12   3          0.54         10.09         7.13 o                         
  -7  12   3          1.05          0.00        11.83 o                         
  -6  12   3          1.62          0.00         6.91 o                         
  -5  12   3          5.43          7.50         7.19 o                         
  -4  12   3          3.20          0.00         7.07 o                         
  -3  12   3         20.56          9.74        13.22 o                         
  -2  12   3         10.32         23.59        11.00 o                         
  -1  12   3          0.49          8.67         8.03 o                         
   0  12   3          4.09          0.00         4.99 o                         
   1  12   3          0.03          0.00         7.56 o                         
   2  12   3        238.05        239.38        29.83 o                         
   3  12   3          1.72          0.00        10.01 o                         
   4  12   3         30.32         14.36        14.43 o                         
   5  12   3         98.56        113.64        30.36 o                         
   6  12   3         34.79         41.07        20.92 o                         
   7  12   3          1.85          0.00        11.22 o                         
   8  12   3         76.40         88.01        26.85 o                         
  -7  13   3          4.39         12.55        11.46 o                         
  -6  13   3          4.05          2.13        13.56 o                         
  -5  13   3          1.38          0.00         7.31 o                         
  -4  13   3          0.87          0.00        11.70 o                         
  -3  13   3         31.04         31.72        13.60 o                         
  -2  13   3          3.58         29.99        14.28 o                         
  -1  13   3         48.77         57.11        20.57 o                         
   0  13   3        251.77        241.42        27.32 o                         
   1  13   3          7.64         13.27         7.37 o                         
   2  13   3         56.94         86.73        27.51 o                         
   3  13   3         88.85         91.27        27.32 o                         
   4  13   3         24.04         27.30         8.73 o                         
   5  13   3          0.00          0.00        14.00 o                         
   6  13   3         27.95         47.60        27.03 o                         
   7  13   3         29.17         31.24        17.80 o                         
  -6  14   3         41.69         23.08         9.50 o                         
  -5  14   3         27.87         44.62        17.97 o                         
  -4  14   3          3.23          3.19         8.36 o                         
  -3  14   3          7.88          8.83        11.53 o                         
  -2  14   3         64.38         85.49        21.33 o                         
  -1  14   3         17.30         12.16         7.95 o                         
   0  14   3          2.73          0.00        19.47 o                         
   1  14   3          0.43          5.27         5.99 o                         
   2  14   3         37.96         40.60        15.89 o                         
   3  14   3         11.56         21.97        13.70 o                         
   4  14   3         15.00          5.42         7.58 o                         
   5  14   3         21.74         44.78        20.27 o                         
   6  14   3          7.36          7.02        10.08 o                         
  -4  15   3          0.22          0.00         9.92 o                         
  -3  15   3          5.95         29.28        10.72 o                         
  -2  15   3         37.70         60.31        17.43 o                         
  -1  15   3        122.40        110.84        23.96 o                         
   0  15   3        172.23        156.19        28.00 o                         
   1  15   3         16.65         14.57        17.34 o                         
   2  15   3         56.09         50.54        15.92 o                         
   3  15   3         17.27         34.27        12.25 o                         
   4  15   3          2.98          3.82        11.54 o                         
  -1  16   3         73.76         65.04        18.23 o                         
   0  16   3          0.05          2.85        11.30 o                         
   1  16   3          0.36          0.00         8.54 o                         
 -11   0   4          3.43          0.12         8.99 o                         
 -10   0   4          1.52          0.01         8.55 o                         
  -9   0   4         72.81        111.33        53.93 o                         
  -8   0   4        206.56        160.19        43.53 o                         
  -7   0   4         14.34         25.59        16.76 o                         
  -6   0   4          0.06          9.01        18.07 o                         
  -5   0   4         80.37         68.84        33.68 o                         
  -4   0   4        103.05        111.27        29.37 o                         
  -3   0   4        141.11        170.66        33.84 o                         
  -2   0   4         39.86         32.65        12.91 o                         
  -1   0   4        256.06        321.80        50.18 o                         
   0   0   4          0.61          0.00         9.12 o                         
   1   0   4        583.51        699.94        80.93 o                         
   2   0   4         16.66         25.55        15.02 o                         
   3   0   4        179.48        179.04        41.19 o                         
   4   0   4        112.62        100.95        24.26 o                         
   5   0   4         19.78         21.99         9.46 o                         
   6   0   4         28.82         42.81        12.17 o                         
   7   0   4         67.54         67.74        20.56 o                         
   8   0   4          5.96          7.51         6.97 o                         
   9   0   4         33.57         53.68        24.37 o                         
  10   0   4         15.10         41.86        21.86 o                         
 -11   1   4          3.13          3.11        17.25 o                         
 -10   1   4          0.08          0.00        40.26 o                         
  -9   1   4          0.00          5.13        13.91 o                         
  -8   1   4          1.72         13.13         8.10 o                         
  -7   1   4         27.42         19.73         9.67 o                         
  -6   1   4          1.29         13.01         8.44 o                         
  -5   1   4         12.12         13.87         7.50 o                         
  -4   1   4         41.25         32.41         7.83 o                         
  -3   1   4         27.80         29.22        10.35 o                         
  -2   1   4          0.22          3.22         4.02 o                         
  -1   1   4         19.45         23.61         4.90 o                         
   0   1   4          0.96          0.00         5.18 o                         
   1   1   4          2.50          9.12         6.40 o                         
   2   1   4        252.09        251.57        28.11 o                         
   3   1   4          0.00          3.32         4.47 o                         
   4   1   4        201.53        187.70        19.60 o                         
   5   1   4         55.98         55.47        18.16 o                         
   6   1   4         52.60         49.66        10.78 o                         
   7   1   4         44.28         51.82        14.75 o                         
   8   1   4         73.77         88.10        19.35 o                         
   9   1   4          2.69         12.74         8.98 o                         
  10   1   4          0.29          0.00         5.63 o                         
 -11   2   4         24.32         41.08        22.89 o                         
 -10   2   4         22.69         22.25        16.08 o                         
  -9   2   4          0.15         14.35        12.31 o                         
  -8   2   4         10.16         13.95         7.96 o                         
  -7   2   4        133.77        145.04        21.69 o                         
  -6   2   4          0.00         15.82         8.64 o                         
  -5   2   4         30.09         37.39        13.20 o                         
  -4   2   4         60.07         81.91        11.63 o                         
  -3   2   4         24.20         35.88        11.55 o                         
  -2   2   4        133.20        136.61        19.00 o                         
  -1   2   4         27.44         35.81        10.67 o                         
   0   2   4          0.05          0.00         5.15 o                         
   1   2   4         63.40         81.73        17.77 o                         
   2   2   4        120.50        140.38        22.28 o                         
   3   2   4         48.13         32.16         9.01 o                         
   4   2   4         33.69         43.13        13.54 o                         
   5   2   4         34.88         50.42        10.26 o                         
   6   2   4          6.03         11.44         6.08 o                         
   7   2   4         43.61         29.59        14.12 o                         
   8   2   4          0.43          0.00         5.90 o                         
   9   2   4          2.42          0.00         5.27 o                         
  10   2   4          2.06          3.48         9.19 o                         
 -11   3   4          5.09         14.54        14.87 o                         
 -10   3   4         69.62         87.09        30.96 o                         
  -9   3   4         14.43          0.00        13.65 o                         
  -8   3   4          0.02          0.00        10.55 o                         
  -7   3   4        412.08        459.01        40.05 o                         
  -6   3   4         50.17         48.32        11.92 o                         
  -5   3   4         53.89         33.73        17.79 o                         
  -4   3   4        141.71        128.75        20.21 o                         
  -3   3   4        435.04        427.07        34.36 o                         
  -2   3   4         49.30         39.36         6.93 o                         
  -1   3   4        406.00        403.50        30.14 o                         
   0   3   4         72.39         76.11        12.23 o                         
   1   3   4        303.05        302.60        26.25 o                         
   2   3   4         13.29         11.17         7.50 o                         
   3   3   4         15.66         18.47         7.84 o                         
   4   3   4        146.87        138.61        21.26 o                         
   5   3   4          1.19          4.76        13.61 o                         
   6   3   4          7.57          7.71         4.77 o                         
   7   3   4          7.70          7.40         6.66 o                         
   8   3   4          8.62         24.22        14.25 o                         
   9   3   4          4.32          0.00         6.47 o                         
  10   3   4          0.23          3.22        10.49 o                         
 -11   4   4          4.75          0.00        22.38 o                         
 -10   4   4          5.98         11.00        35.62 o                         
  -9   4   4          1.29          3.10        11.38 o                         
  -8   4   4        259.62        333.90        36.81 o                         
  -7   4   4          7.07          0.00         8.01 o                         
  -6   4   4        281.79        289.53        31.97 o                         
  -5   4   4        323.01        345.11        34.21 o                         
  -4   4   4          0.04          7.97         8.32 o                         
  -3   4   4        161.62        149.96        21.39 o                         
  -2   4   4        509.44        510.03        36.26 o                         
  -1   4   4         17.07         11.67         9.20 o                         
   0   4   4        632.82        667.78        36.99 o                         
   1   4   4         13.17         11.30         5.36 o                         
   2   4   4         16.19          7.66         9.15 o                         
   3   4   4         84.35         79.41        16.19 o                         
   4   4   4          4.98         10.27         6.76 o                         
   5   4   4        110.50        112.77        20.99 o                         
   6   4   4         77.84         88.01        24.89 o                         
   7   4   4          0.02          5.79         7.21 o                         
   8   4   4         19.09         19.00        17.27 o                         
   9   4   4          1.37          4.10         8.84 o                         
  10   4   4          1.66         16.93        12.22 o                         
 -10   5   4          6.72         16.93         9.75 o                         
  -9   5   4        120.90        158.19        27.00 o                         
  -8   5   4         15.25         24.10         9.21 o                         
  -7   5   4          0.60          0.00         7.82 o                         
  -6   5   4         12.51         13.38         5.71 o                         
  -5   5   4          4.94          1.38        10.45 o                         
  -4   5   4         52.05         53.67        13.57 o                         
  -3   5   4          3.60          0.00         6.33 o                         
  -2   5   4        238.87        215.32        23.39 o                         
  -1   5   4          1.07         10.05         6.78 o                         
   0   5   4          9.46          4.18        13.66 o                         
   1   5   4        628.23        632.33        47.70 o                         
   2   5   4         13.86         27.49        12.43 o                         
   3   5   4          8.95          6.09        11.28 o                         
   4   5   4          0.00          0.00         8.10 o                         
   5   5   4         27.80         11.99        10.73 o                         
   6   5   4          8.09          4.21         6.87 o                         
   7   5   4          0.38          0.00         5.91 o                         
   8   5   4         66.12         76.18        20.88 o                         
   9   5   4          4.88          8.23         9.89 o                         
  10   5   4          4.70          6.18         6.42 o                         
 -10   6   4          1.36          0.00        11.59 o                         
  -9   6   4         40.27         36.99        15.01 o                         
  -8   6   4          2.21          1.80         7.78 o                         
  -7   6   4         43.72         29.36        14.57 o                         
  -6   6   4         70.47         74.94        14.22 o                         
  -5   6   4          0.81          3.21        10.54 o                         
  -4   6   4         20.01         27.13         9.65 o                         
  -3   6   4          0.27          6.09         6.31 o                         
  -2   6   4         97.39         86.28        15.31 o                         
  -1   6   4         92.65         98.01        20.70 o                         
   0   6   4         53.15         60.74        13.31 o                         
   1   6   4         21.80         33.94         8.22 o                         
   2   6   4         72.75         58.74        15.27 o                         
   3   6   4        236.84        279.24        32.93 o                         
   4   6   4          4.83         12.60        11.54 o                         
   5   6   4          1.30          6.05         5.84 o                         
   6   6   4         18.42         35.73        19.31 o                         
   7   6   4         78.77         86.16        22.86 o                         
   8   6   4         35.15         37.80        16.12 o                         
   9   6   4          3.61          4.38         9.48 o                         
  10   6   4          0.97          6.18        33.21 o                         
 -10   7   4         20.00         44.27        14.16 o                         
  -9   7   4         61.21         92.82        22.13 o                         
  -8   7   4         18.92         21.01         9.11 o                         
  -7   7   4         61.60         57.69        15.34 o                         
  -6   7   4          0.02          1.34         6.50 o                         
  -5   7   4          3.24         17.05         8.39 o                         
  -4   7   4         31.90         28.44        12.61 o                         
  -3   7   4         58.24         72.10        16.11 o                         
  -2   7   4        220.67        199.56        24.07 o                         
  -1   7   4          1.37         36.77        14.69 o                         
   0   7   4         97.44        112.25        20.38 o                         
   1   7   4        637.77        624.95        48.79 o                         
   2   7   4         28.61         43.97        15.67 o                         
   3   7   4         50.19         48.87        18.22 o                         
   4   7   4        154.29        166.52        34.98 o                         
   5   7   4         35.29         29.41        19.02 o                         
   6   7   4         10.60         13.51        14.57 o                         
   7   7   4         24.43         25.56        13.39 o                         
   8   7   4          0.03          0.00        31.44 o                         
   9   7   4          9.73          2.11        11.35 o                         
  -9   8   4         28.86         29.64        12.71 o                         
  -8   8   4          5.87          0.00         8.87 o                         
  -7   8   4          1.27          0.00         5.46 o                         
  -6   8   4          0.20          0.76         7.34 o                         
  -5   8   4          0.19          0.00        11.83 o                         
  -4   8   4         12.63         11.27         6.98 o                         
  -3   8   4         85.89         86.46        17.13 o                         
  -2   8   4          9.21          0.00         6.07 o                         
  -1   8   4         59.56         72.91        14.35 o                         
   0   8   4         13.74         17.38        22.74 o                         
   1   8   4        205.67        271.60        41.78 o                         
   2   8   4         17.28          3.50        13.22 o                         
   3   8   4        156.99        135.93        30.69 o                         
   4   8   4         89.34        121.15        31.38 o                         
   5   8   4          6.38          3.06        14.43 o                         
   6   8   4         45.45         52.94        22.95 o                         
   7   8   4         40.85         60.81        23.30 o                         
   8   8   4         25.65         42.07        20.37 o                         
   9   8   4         60.03         61.43        19.76 o                         
  -9   9   4         59.63         66.60        28.73 o                         
  -8   9   4          2.96          1.68        27.11 o                         
  -7   9   4         17.30         45.06        15.22 o                         
  -6   9   4          0.03          0.00        11.20 o                         
  -5   9   4         24.71         16.73        10.70 o                         
  -4   9   4         77.29         77.99        19.25 o                         
  -3   9   4         32.70          5.39         9.51 o                         
  -2   9   4        293.39        259.51        33.11 o                         
  -1   9   4          2.98         41.39        14.83 o                         
   0   9   4         18.50         21.91        12.20 o                         
   1   9   4        645.48        684.43        67.63 o                         
   2   9   4          7.68          0.00        10.33 o                         
   3   9   4         14.40         14.10        10.60 o                         
   4   9   4         15.53         19.15        15.92 o                         
   5   9   4         16.35         17.73        14.94 o                         
   6   9   4          8.62          0.00         8.38 o                         
   7   9   4         18.98          9.18        12.70 o                         
   8   9   4         70.45         57.11        21.82 o                         
  -8  10   4          2.65          0.00        32.46 o                         
  -7  10   4         70.30         76.49        23.05 o                         
  -6  10   4          0.01          9.85         9.12 o                         
  -5  10   4          0.03          0.00         7.99 o                         
  -4  10   4         33.76         19.87        12.68 o                         
  -3  10   4         48.14         44.39        17.13 o                         
  -2  10   4         33.70         41.06        15.36 o                         
  -1  10   4         18.60         12.98        10.36 o                         
   0  10   4         35.70         25.98        10.65 o                         
   1  10   4          1.30          2.23        12.96 o                         
   2  10   4        204.75        195.42        37.78 o                         
   3  10   4          0.70         15.98        11.69 o                         
   4  10   4         11.46          4.47        20.72 o                         
   5  10   4          1.45          0.00        17.58 o                         
   6  10   4         79.31         83.59        24.85 o                         
   7  10   4          5.44          0.00        11.06 o                         
  -7  11   4          1.76          0.00         7.18 o                         
  -6  11   4          2.49          5.70        14.93 o                         
  -5  11   4          9.89          0.00         9.90 o                         
  -4  11   4         42.55         60.85        19.30 o                         
  -3  11   4          0.09          0.82         7.12 o                         
  -2  11   4          9.86         13.63         9.64 o                         
  -1  11   4          3.53         35.45        13.00 o                         
   0  11   4        116.65        121.33        22.95 o                         
   1  11   4         46.00         54.47        15.62 o                         
   2  11   4          0.03          1.35         9.58 o                         
   3  11   4         76.01         76.22        24.63 o                         
   4  11   4          0.09          0.00         6.84 o                         
   5  11   4          0.72          0.00        14.06 o                         
   6  11   4          6.51          0.00        21.01 o                         
   7  11   4          1.73          0.00         8.65 o                         
  -6  12   4          2.75          0.00         8.98 o                         
  -5  12   4         16.38         13.08        27.33 o                         
  -4  12   4         26.95         37.45        16.17 o                         
  -3  12   4          0.64          6.69         9.41 o                         
  -2  12   4          3.10          0.26         5.76 o                         
  -1  12   4         11.89         10.60         5.81 o                         
   0  12   4         26.21         25.63         9.73 o                         
   1  12   4         35.96         29.70        12.85 o                         
   2  12   4         10.61         10.90        12.27 o                         
   3  12   4          4.05         14.20        11.95 o                         
   4  12   4          3.02          0.00        34.45 o                         
   5  12   4          4.91          0.00        12.70 o                         
   6  12   4          0.74          3.48        11.54 o                         
  -5  13   4          5.23          0.00        11.21 o                         
  -4  13   4         12.03          6.99        10.64 o                         
  -3  13   4          0.13          4.97         7.20 o                         
  -2  13   4         15.60         15.75        13.81 o                         
  -1  13   4          3.16          0.00        12.75 o                         
   0  13   4          8.93          0.00         9.64 o                         
   1  13   4         64.94         72.94        25.63 o                         
   2  13   4          4.29          0.00        19.31 o                         
   3  13   4         17.33          0.00        28.80 o                         
   4  13   4          0.34          2.17        19.34 o                         
  -2  14   4          4.36          0.85         6.93 o                         
  -1  14   4         12.45         32.09        17.23 o                         
   0  14   4          0.29          0.00        15.54 o                         
   1  14   4          8.51         19.71        19.12 o                         
   2  14   4         24.50         20.30        14.83 o                         
  -9   1   5          3.52          0.00        29.73 o                         
  -8   1   5          0.61          0.27        11.23 o                         
  -7   1   5          6.94         21.15         5.27 o                         
  -6   1   5         16.24         15.98        12.73 o                         
  -5   1   5          0.20          0.00        11.71 o                         
  -4   1   5          0.51          4.37        17.69 o                         
  -3   1   5          0.01          0.00        13.70 o                         
  -2   1   5          0.51          0.00         7.88 o                         
  -1   1   5        124.10        135.80        28.34 o                         
   0   1   5        204.74        242.69        39.60 o                         
   1   1   5        230.41        270.72        26.21 o                         
   2   1   5        112.08        126.36        17.85 o                         
   3   1   5          0.13          0.00         6.84 o                         
   4   1   5          1.56          1.08         3.85 o                         
   5   1   5          0.08          6.28         9.54 o                         
   6   1   5          0.42          0.00         9.09 o                         
   7   1   5          0.92          8.75         5.82 o                         
   8   1   5         25.06         47.38        17.59 o                         
   9   1   5          2.06          6.46         6.05 o                         
  -9   2   5          1.70          9.37         7.73 o                         
  -8   2   5          0.12          2.85         6.46 o                         
  -7   2   5          5.65         21.30         8.18 o                         
  -6   2   5          0.12         20.85        13.58 o                         
  -5   2   5        197.03        185.28        30.30 o                         
  -4   2   5          8.11         23.43         9.07 o                         
  -3   2   5         61.54         53.95        14.88 o                         
  -2   2   5        157.01        212.08        31.90 o                         
  -1   2   5        339.02        418.59        43.47 o                         
   0   2   5         83.26        108.11        22.71 o                         
   1   2   5        501.92        604.37        51.42 o                         
   2   2   5         23.21         37.83        14.90 o                         
   3   2   5         39.75         28.57        11.94 o                         
   4   2   5         10.71          0.00         7.93 o                         
   5   2   5        103.48         98.66        21.44 o                         
   6   2   5         24.13         17.61         8.41 o                         
   7   2   5         62.80         36.40        14.68 o                         
   8   2   5          0.05          0.00        10.23 o                         
  -9   3   5          2.21         19.17        21.61 o                         
  -8   3   5          7.95          1.22        10.38 o                         
  -7   3   5         37.73         38.50        15.87 o                         
  -6   3   5         13.78          7.07         7.45 o                         
  -5   3   5          9.56          6.82         5.61 o                         
  -4   3   5         96.41        109.33        19.43 o                         
  -3   3   5         21.61         20.87         8.56 o                         
  -2   3   5         20.74          0.00        10.72 o                         
  -1   3   5          5.37          9.84         6.94 o                         
   0   3   5        254.21        281.30        26.53 o                         
   1   3   5        334.33        420.56        43.89 o                         
   2   3   5          3.38          6.63         5.80 o                         
   3   3   5          2.70         14.82        16.21 o                         
   4   3   5         25.03         17.52        12.74 o                         
   5   3   5         22.29         18.68         7.88 o                         
   6   3   5          0.21          8.56         7.01 o                         
   7   3   5         24.04          7.19        12.87 o                         
   8   3   5          0.27          8.68         4.48 o                         
  -9   4   5         56.19         79.71        32.75 o                         
  -8   4   5          0.02          0.00        12.01 o                         
  -7   4   5          1.35          8.37        13.37 o                         
  -6   4   5         71.58         76.52        19.20 o                         
  -5   4   5        103.59        113.42        20.76 o                         
  -4   4   5         43.54         57.06        13.52 o                         
  -3   4   5         24.41         20.94         8.73 o                         
  -2   4   5        157.14        159.39        22.65 o                         
  -1   4   5        195.58        225.04        25.04 o                         
   0   4   5          1.48          5.06        19.56 o                         
   1   4   5         44.68         49.47        15.46 o                         
   2   4   5        210.08        256.01        32.78 o                         
   3   4   5          2.25          3.80        16.98 o                         
   4   4   5         31.03         29.50         9.94 o                         
   5   4   5         42.94         31.35        12.05 o                         
   6   4   5          1.30          0.00        10.07 o                         
   7   4   5         16.70          0.00         7.23 o                         
   8   4   5          8.02          0.00         5.34 o                         
  -8   5   5         17.41         20.29         8.11 o                         
  -7   5   5         23.50         20.65        10.92 o                         
  -6   5   5         66.03         78.59        19.43 o                         
  -5   5   5         44.57         24.16         9.90 o                         
  -4   5   5        163.25        144.27        21.91 o                         
  -3   5   5         32.05         10.18        13.70 o                         
  -2   5   5         13.45         32.51        14.58 o                         
  -1   5   5         84.38         81.42        20.04 o                         
   0   5   5        334.96        419.26        44.48 o                         
   1   5   5         95.21        123.41        24.47 o                         
   2   5   5         16.01         29.04         9.15 o                         
   3   5   5         97.56         99.90        21.29 o                         
   4   5   5         11.98         15.87        17.63 o                         
   5   5   5         18.24          9.58         7.06 o                         
   6   5   5         31.24         22.44        13.64 o                         
   7   5   5          7.24         26.80        11.38 o                         
   8   5   5          0.02          3.15        10.60 o                         
  -8   6   5          3.58          5.19        27.59 o                         
  -7   6   5         31.08         17.22         9.87 o                         
  -6   6   5         23.05         25.46        12.58 o                         
  -5   6   5         45.98         53.09        14.96 o                         
  -4   6   5          1.32          0.00         6.61 o                         
  -3   6   5         20.73         13.84         9.30 o                         
  -2   6   5         40.27         27.27        10.27 o                         
  -1   6   5        101.63        113.60        23.97 o                         
   0   6   5          8.83          0.00        18.73 o                         
   1   6   5        115.47        107.89        21.73 o                         
   2   6   5          7.48          0.00         9.41 o                         
   3   6   5          0.00         16.88         9.96 o                         
   4   6   5          0.07         13.06        11.71 o                         
   5   6   5         51.56         58.22        23.45 o                         
   6   6   5         11.04         17.61        15.08 o                         
   7   6   5          1.72         11.03        12.53 o                         
  -7   7   5          0.20          0.00         9.83 o                         
  -6   7   5          9.11          6.67        13.25 o                         
  -5   7   5         55.32         45.34        15.02 o                         
  -4   7   5          1.71          1.00        10.18 o                         
  -3   7   5         30.26         43.32        14.82 o                         
  -2   7   5        113.14        109.21        23.36 o                         
  -1   7   5         37.80         32.67        12.60 o                         
   0   7   5         60.24         53.38        15.81 o                         
   1   7   5          0.14          0.00         5.79 o                         
   2   7   5         10.56          3.23         6.00 o                         
   3   7   5         25.96         68.87        25.27 o                         
   4   7   5          0.08          1.77        24.38 o                         
   5   7   5          0.19          0.00        14.89 o                         
   6   7   5          2.95         23.82        12.61 o                         
   7   7   5         12.87         14.48        12.39 o                         
  -7   8   5          9.87          6.49         8.45 o                         
  -6   8   5         33.37         38.78        15.88 o                         
  -5   8   5          6.96          6.97         9.68 o                         
  -4   8   5          0.66          0.00        13.24 o                         
  -3   8   5          5.18          0.00        10.73 o                         
  -2   8   5          0.60         10.87        19.59 o                         
  -1   8   5         34.13         16.18        11.55 o                         
   0   8   5          4.67         22.94        10.03 o                         
   1   8   5         17.95          2.99        11.05 o                         
   2   8   5         38.46         38.13        22.65 o                         
   3   8   5          9.37          0.00         6.85 o                         
   4   8   5          0.75          0.84        11.07 o                         
   5   8   5          4.61         15.64        17.12 o                         
   6   8   5          4.88          1.79        16.56 o                         
  -6   9   5         18.96          9.00        16.70 o                         
  -5   9   5         33.12         19.80        27.79 o                         
  -4   9   5          0.78         19.89        13.13 o                         
  -3   9   5         70.63         63.33        18.11 o                         
  -2   9   5          0.47         21.47        15.35 o                         
  -1   9   5          0.01          0.00         8.64 o                         
   0   9   5          9.19         14.13        10.62 o                         
   1   9   5          0.50          0.00        25.35 o                         
   2   9   5         44.52         65.46        26.78 o                         
   3   9   5         29.01         65.80        28.03 o                         
   4   9   5         22.03         25.68        12.90 o                         
   5   9   5         74.31        104.74        39.95 o                         
  -5  10   5          6.93          0.00        12.11 o                         
  -4  10   5         68.27         70.03        28.37 o                         
  -3  10   5         44.12         39.95        17.47 o                         
  -2  10   5         11.01          9.08        25.15 o                         
  -1  10   5         65.07         50.61        22.15 o                         
   0  10   5          4.53          0.00         9.54 o                         
   1  10   5         32.47         50.08        23.05 o                         
   2  10   5         55.69         53.83        20.07 o                         
   3  10   5         49.34         63.25        21.86 o                         
   4  10   5         67.02         54.27        20.38 o                         
  -3  11   5          0.26          0.00        16.56 o                         
  -2  11   5          8.17          0.00        11.54 o                         
  -1  11   5         12.95          9.92        22.97 o                         
   0  11   5         17.53          4.54        37.51 o                         
   1  11   5          5.71          6.72        30.74 o                         
   2  11   5         41.58         35.22        17.33 o                         
   3  11   5         57.47         69.29        27.72 o                         
  -6   0   6         23.19         17.06        21.80 o                         
  -5   0   6         29.41         39.84        23.79 o                         
  -4   0   6          9.26          0.00         9.98 o                         
  -3   0   6          0.78          0.00        10.11 o                         
  -2   0   6         26.99         82.95        44.27 o                         
  -1   0   6        154.43        151.43        53.48 o                         
   0   0   6        111.07        175.80        58.43 o                         
   1   0   6        147.77        168.03        53.87 o                         
   2   0   6         72.39        101.19        29.73 o                         
   3   0   6         21.46         42.88        19.61 o                         
   4   0   6         22.13         16.68        10.07 o                         
   5   0   6         12.01         23.31        27.67 o                         
  -6   1   6         32.82         30.34        13.20 o                         
  -5   1   6          2.92          8.50        11.06 o                         
  -4   1   6         87.18        101.94        23.41 o                         
  -3   1   6          0.02          6.57        25.97 o                         
  -2   1   6         56.36         49.22        17.84 o                         
  -1   1   6         15.13          0.78        16.59 o                         
   0   1   6         86.48        117.78        21.78 o                         
   1   1   6          0.32         16.90         9.75 o                         
   2   1   6         57.77         75.75        22.50 o                         
   3   1   6         11.27         38.99        12.48 o                         
   4   1   6          5.41          0.33         7.21 o                         
   5   1   6          1.94          0.00        14.60 o                         
  -6   2   6          9.04          0.00        10.21 o                         
  -5   2   6         27.20         38.94        13.60 o                         
  -4   2   6          0.10          0.00         9.78 o                         
  -3   2   6         27.95         68.22        28.58 o                         
  -2   2   6          2.47          7.68        16.09 o                         
  -1   2   6          1.26         10.46        14.86 o                         
   0   2   6         14.34         25.79        16.85 o                         
   1   2   6          8.37          0.00        10.61 o                         
   2   2   6         14.74         16.93        14.51 o                         
   3   2   6          2.77          0.00         9.17 o                         
   4   2   6          1.59          0.00         9.59 o                         
   5   2   6          6.52          3.76         9.14 o                         
  -6   3   6          4.83          0.00         8.62 o                         
  -5   3   6          1.78         11.11         8.67 o                         
  -4   3   6         81.16         87.19        28.02 o                         
  -3   3   6         26.92         15.04        28.36 o                         
  -2   3   6          0.95          0.86        12.08 o                         
  -1   3   6         86.96        125.13        26.63 o                         
   0   3   6         87.00         84.79        20.14 o                         
   1   3   6        113.59        123.55        25.01 o                         
   2   3   6        110.50        111.44        24.85 o                         
   3   3   6         64.71         60.62        15.99 o                         
   4   3   6         15.01         32.29        12.00 o                         
   5   3   6          7.59          4.21        17.24 o                         
  -5   4   6          1.53          8.95        10.70 o                         
  -4   4   6         27.16          4.82        34.83 o                         
  -3   4   6          4.81          3.65        14.74 o                         
  -2   4   6          8.19         36.67        18.29 o                         
  -1   4   6          1.92          5.13        18.82 o                         
   0   4   6        130.78        163.00        30.84 o                         
   1   4   6        243.44        278.22        39.69 o                         
   2   4   6         20.23         44.15        15.21 o                         
   3   4   6          0.14          0.00         9.53 o                         
   4   4   6         51.64         51.17        15.29 o                         
  -5   5   6         41.27         30.86        17.80 o                         
  -4   5   6          7.59          0.00         8.97 o                         
  -3   5   6          5.77          2.43        15.91 o                         
  -2   5   6          1.65         10.34        13.24 o                         
  -1   5   6        105.15         98.43        23.21 o                         
   0   5   6         72.82        114.35        26.76 o                         
   1   5   6          1.77          0.00        15.02 o                         
   2   5   6         10.53          7.05        19.37 o                         
   3   5   6          8.14          9.66         9.94 o                         
   4   5   6          0.09          0.00        13.97 o                         
  -4   6   6          3.64          1.55         9.84 o                         
  -3   6   6         11.42          3.19         9.32 o                         
  -2   6   6         75.55         97.17        30.38 o                         
  -1   6   6         14.47         10.62         9.55 o                         
   0   6   6         19.05         19.51        10.93 o                         
   1   6   6         14.10          0.00         9.10 o                         
   2   6   6         40.67         43.22        21.62 o                         
   3   6   6         17.76         17.09         9.56 o                         
  -3   7   6          3.51          0.00        18.37 o                         
  -2   7   6          3.27         11.57        12.98 o                         
  -1   7   6         74.12         59.90        18.53 o                         
   0   7   6         22.22         18.28        19.41 o                         
   1   7   6          7.48          7.16         7.02 o                         
   2   7   6         86.49         72.42        21.08 o                         
                                                                                
